# Supplementary material for: Ethnicity-specific microbiome in early childhood caries: a functional perspective of oral biofilm
Source: mSystems. 2026 Apr 23;11(5):e01787-25. doi: 10.1128/msystems.01787-25 (PMC13185588; doi:10.1128/msystems.01787-25)
Supplement: Table S4 — Genes that were significantly differentially expressed in African American and Hispanic groups. [file msystems.01787-25-s0002.xlsx]

## Sheet: Sheet1
Supplemental Table S4. Taxa included in the gene reference database downloaded from KEGG. These were the most prevalent taxa identified across all samples. When a particular taxon was not available in the KEGG database, genes from an annotated closely related species from the same genus were used.
Name	Genus TaxID	Species TaxID	Mean Rank	KEGG organism	Representing	KEGG T code
Acidovorax avenae subsp. avenae ATCC 19860	12916		67.6667	aaa	Acidovorax avenae	T01445
Aggregatibacter aphrophilus	416916	732	53.1702	aap	Aggregatibacter aphrophilus
Aggregatibacter actinomycetemcomitans	416916	714	98.1081	aat	Aggregatibacter actinomycetemcomitans
Actinobacteria bacterium IMCC26256	1848255		126	abai	Actinobacteria bacterium IMCC25003	T03963
Anaerolineaceae bacterium oral taxon 439	1889813	1889813	87.8571	abao	Anaerolineaceae bacterium oral taxon 439
Acinetobacter baumannii	469	470	94.4231	acb	Acinetobacter baumannii
Actinomyces sp. oral taxon 414	1654	712122	9.83929	acq	Actinomyces sp. oral taxon 414
Actinomyces sp. Chiba101	1654	1851395	66.16	actc	Actinomyces sp. Chiba101
Actinomyces sp. oral taxon 897	1654	2081702	31.28	acto	Actinomyces sp. oral taxon 897
Actinomyces gaoshouyii	1654	1960083	79.7917	actp	Actinomyces gaoshouyii
Actinobaculum sp. 313	76833	2495645	106.25	actt	Actinobaculum sp. 313
Abiotrophia defectiva	46123	46125	103.028	adc	Abiotrophia defectiva
Achromobacter denitrificans USDA-ARS-USMARC-56712	222		81	adt	Achromobacter	T04244
Alistipes finegoldii DSM 17242	239759		53.7059	afd	Alistipes finegoldii	T02133
Acinetobacter guillouiae	469	106649	117	agu	Acinetobacter guillouiae
Aeromonas hydrophila subsp. hydrophila ATCC 7966	642		83	aha	Aeromonas	T00424
Arcanobacterium haemolyticum	28263	28264	116.5	ahe	Arcanobacterium haemolyticum
Actinomyces howellii	1654	52771	53.66	ahw	Actinomyces howellii
Actinomyces israelii	1654	1659	89.02	air	Actinomyces israelii
Acinetobacter johnsonii	469	40214	128.5	ajo	Acinetobacter johnsonii
Alloprevotella sp. E39	1283313		147	alq	Alloprevotella rava	T06230
Aminipila sp. JN-39	2060094	2507160	127	amij	Aminipila sp. JN-39
Schaalia meyeri	2529408	52773	65.102	amy	Schaalia meyeri
Actinomyces naeslundii	1654	1655	18.8364	ane	Actinomyces naeslundii
Actinomyces oris	1654	544580	22.4444	aos	Actinomyces oris
Atopobium parvulum	1380	1382	87.9655	apv	Atopobium parvulum
Actinomyces radicidentis	1654	111015	51	ard	Actinomyces radicidentis
Arthrobacter sp. ATCC 21022	1663		46.6452	arz	Arthrobacter	T04477
Aggregatibacter segnis	416916	739	47.3061	aseg	Aggregatibacter segnis
Actinobacillus succinogenes 130Z	713		45.8333	asu	Actinobacillus succinogenes	T00558
Achromobacter xylosoxidans NCTC10807	222		81	axx	Achromobacter xylosoxidans	T04522
Bradyrhizobium betae	374	244734	123.5	bbet	Bradyrhizobium betae
Bradyrhizobium sp. BTAi1	374	288000	125.75	bbt	Bradyrhizobium sp. BTAi1
Bifidobacterium breve ACS-071-V-Sch8b				bbv	Bifidobacterium breve	T01844
Bergeyella cardium HPQL	59735		53.5	bcad	Bergeyella sp. oral taxon 322	T06387
Burkholderia cenocepacia	32008	95486	152	bcn	Burkholderia cenocepacia
Burkholderia contaminans	32008	488447	73.375	bcon	Burkholderia contaminans
Bifidobacterium dentium	1678	1689	85.75	bde	Bifidobacterium dentium
Brachybacterium faecium DSM 4810	43668		41.0833	bfa	Brachybacterium faecium	T00965
Paraburkholderia fungorum	1822464	134537	107	bfn	Paraburkholderia fungorum
Bacteroides fragilis	816	817	163.667	bfr	Bacteroides fragilis
Bradyrhizobium guangdongense	374	1325090	102.5	bgq	Bradyrhizobium guangdongense
Bradyrhizobium guangzhouense	374	1325095	113.25	bgz	Bradyrhizobium guangzhouense
Bacteroides heparinolyticus	816	28113	118	bhf	Bacteroides heparinolyticus
Bradyrhizobium diazoefficiens	374	1355477	110	bja	Bradyrhizobium diazoefficiens
Bradyrhizobium japonicum	374	375	99	bju	Bradyrhizobium japonicum
Bifidobacterium animalis subsp. lactis AD011				bla	Bifidobacterium animalis	T00819
Blautia sp. N6H1-15 KCTC 15426	572511		73.6	blau	Blautia	T05518
Brevibacterium aurantiacum				blin	Brevibacterium aurantiacum	T04775
Bifidobacterium longum NCC2705				blo	Bifidobacterium longum	T00094
Brevibacterium linens BS258	1696		64.3333	bly	Brevibacterium linens	T04319
Bacillus megaterium QM B1551				bmq	Bacillus megaterium QM B1551	T01208
Bacillus mycoides				bmyo	Bacillus mycoides	T03798
Butyrivibrio proteoclasticus B316	830		85.5	bpb	Butyrivibrio	T01292
Bordetella pertussis CS	517		66.5	bpc	Bordetella petrii	T01846
butyrate-producing bacterium SS3/4	245014	245014	153.333	bprs	butyrate-producing bacterium SS3/4
Bradyrhizobium sp.	374	376	117.667	brad	Bradyrhizobium sp.
Bradyrhizobium sp. SK17	374	2057741	76.1429	brk	Bradyrhizobium sp. SK17
Burkholderia stabilis	32008	95485	117.333	bstl	Burkholderia stabilis
Bacillus subtilis	1386	1423	72	bsu	Bacillus subtilis
Bacillus thermoamylovorans	1386	35841	92	bthv	Bacillus thermoamylovorans
Bacteroides uniformis	816	820	170.5	bun	Bacteroides uniformis
Bacteroides zoogleoformans	816	28119	127.188	bzg	Bacteroides zoogleoformans
Clostridium acetobutylicum ATCC 824	1485		59.6667	cac	Clostridium botulinum	T00056
Collinsella aerofaciens	102106	74426	145.5	caer	Collinsella aerofaciens
Corynebacterium aquilae	1716	203263	126.857	caqu	Corynebacterium aquilae
Corynebacterium argentoratense	1716	42817	101.8	caz	Corynebacterium argentoratense
Clostridiales bacterium 70B-A	2109688		148.5	cbar	Clostridiales bacterium CCNA10	T05737
Cellulosimicrobium cellulans PSBB019	157920		68.875	cceu	Cellulosimicrobium cellulans	T04858
Campylobacter concisus	194	199	67.9583	cco	Campylobacter concisus
Cryptobacterium curtum	84162	84163	127.429	ccu	Cryptobacterium curtum
Campylobacter curvus	194	200	99.1667	ccv	Campylobacter curvus
Clostridioides difficile 630 (Clostridium difficile 630) (PCR-ribotype 012)	1870884		70.3333	cdf	Clostridioides difficile	T00487
Corynebacterium diphtheriae	1716	1717	139.5	cdi	Corynebacterium diphtheriae
Cellvibrio gilvus ATCC 13127 (Cellulomonas gilvus ATCC 13127)	1707		46.1562	cga	Cellulomonas gilvus	T01537
Capnocytophaga gingivalis	1016	1017	33.625	cgh	Capnocytophaga gingivalis
Campylobacter gracilis	194	824	39.3137	cgra	Campylobacter gracilis
Capnocytophaga haemolytica	1016	45243	119.867	chg	Capnocytophaga haemolytica
Cardiobacterium hominis	2717	2718	19.8947	chj	Cardiobacterium hominis
Capnocytophaga leadbetteri	1016	327575	36.4643	clk	Capnocytophaga leadbetteri
Capnocytophaga ochracea	1016	1018	55.3913	coc	Capnocytophaga ochracea
Capnocytophaga sp. oral taxon 323	1016	1705617	106.415	col	Capnocytophaga sp. oral taxon 323
Chryseobacterium piperi ATCC BAA-1782	59732		46.6	cpip	Chryseobacterium taklimakanense	T05071
Carnobacterium sp. 17-4	2747		49.3333	crn	Cardiobacterium	T01452
Campylobacter rectus ATCC 33238	194		113.545	crx	Campylobacter rectus	T06768
[Clostridium] saccharolyticum	1506553	84030	160.5	csh	[Clostridium] saccharolyticum
Capnocytophaga sputigena	1016	1019	34.8393	cspu	Capnocytophaga sputigena
Comamonas testosteroni	283	285	131.5	ctes	Comamonas testosteroni
Delftia acidovorans SPH-1	80865		50.4	dac	Delftia acidovorans	T00620
Desulfobulbus oralis	893	1986146	77.25	deo	Desulfobulbus oralis
Desulfovibrio fairfieldensis				dfi	Desulfovibrio fairfieldensis	T04293
Desulfomicrobium orale	898	132132	92.5	doa	Desulfomicrobium orale
Dialister pneumosintes	39948	39950	78.7143	dpn	Dialister pneumosintes
Dermabacter vaginalis AD1-86	36739		68	dva	Dermabacter vaginalis	T04434
Enterobacter hormaechei NCTC 9394	547		64.5	eclo	Enterobacter	T02615
Escherichia coli	561	562	84.2	eco	Escherichia coli
Eikenella corrodens	538	539	26.38	ecor	Eikenella corrodens
Eubacterium eligens ATCC 27750	1730		53.5	eel	Eubacterium limosum	T00908
Eikenella exigua	538	2528037	113.179	eex	Eikenella exigua
Enterococcus hirae ATCC 9790	1350		44.7727	ehr	Enterococcus faecalis	T02169
[Eubacterium] rectale	39491	39491	139.778	ere	[Eubacterium] rectale
[Eubacterium] sulci	143393	143393	92.25	euu	[Eubacterium] sulci
Filifactor alocis	44259	143361	72.8889	faa	Filifactor alocis
Flavobacterium columnare ATCC 49512	237		70.75	fco	Flavobacterium columnare	T01653
Fusobacterium hwasookii	848	1583098	89.2857	fhw	Fusobacterium hwasookii
Finegoldia magna ATCC 29328	150022		74.5	fma	Finegoldia magna	T00661
Fusobacterium necrophorum	848	859	122.25	fnf	Fusobacterium necrophorum
Fusobacterium nucleatum	848	851	31.5	fnu	Fusobacterium nucleatum
Fusobacterium periodonticum	848	860	72.6522	fpei	Fusobacterium periodonticum
Faecalibacterium prausnitzii	216851	853	156.8	fpr	Faecalibacterium prausnitzii
Flaviflexus salsibiostraticola	1522056	1282737	125.375	fsl	Flaviflexus salsibiostraticola
Gordonia bronchialis DSM 4324	2053		56	gbr	Gordonia bronchialis	T01102
Georgenia sp. Z294	154116	2585135	133.333	gez	Georgenia sp. Z294
Gemella haemolysans	1378	1379	69.3	gha	Gemella haemolysans
Gemella morbillorum	1378	29391	40.2778	gmo	Gemella morbillorum
Gemella sp. oral taxon 928	1378	1785995	141.273	got	Gemella sp. oral taxon 928
gamma proteobacterium HdN1	83406	83406	116.833	gpb	gamma proteobacterium HdN1
Haemophilus sp. oral taxon 036	724	712310	133.059	hay	Haemophilus sp. oral taxon 036
Haemophilus haemolyticus	724	726	105.829	hhz	Haemophilus haemolyticus
Haemophilus influenzae	724	727	106.774	hin	Haemophilus influenzae
Haemophilus parahaemolyticus	724	735	118.357	hpaa	Haemophilus parahaemolyticus
Haemophilus pittmaniae	724	249188	116.533	hpit	Haemophilus pittmaniae
Haemophilus parainfluenzae	724	729	40.8491	hpr	Haemophilus parainfluenzae
Herbaspirillum seropedicae SmR1	963		75.5	hse	Herbaspirillum huttiense	T01268
Isoptericola variabilis 225	254250		75	iva	Isoptericola variabilis	T01520
Kingella kingae	32257	504	91.5116	kki	Kingella kingae
Kingella oralis	32257	505	135.158	koa	Kingella oralis
Klebsiella pneumoniae KCTC 2242	570		60.6667	kpo	Klebsiella	T01982
Kocuria rosea ATCC 186	57493		45.1875	krs	Kocuria rosea	T06074
Lactobacillus acidophilus NCFM				lac	Lactobacillus acidophilus	T00231
Lactobacillus amylovorus	1578	1604	95.5	lam	Lactobacillus amylovorus
Leptotrichia buccalis	32067	40542	54.94	lba	Leptotrichia buccalis
Lachnospiraceae bacterium oral taxon 500	712991	712991	100.222	lbw	Lachnospiraceae bacterium oral taxon 500
Lactobacillus paracasei	1578	1597	72.5	lca	Lactobacillus paracasei
Lactobacillus casei BL23				lcb	Lactobacillus casei	T00723
Lactobacillus crispatus	1578	47770	74	lcr	Lactobacillus crispatus
Leptotrichia sp. oral taxon 212	32067	712357	42.6667	leo	Leptotrichia sp. oral taxon 212
Leptotrichia sp. oral taxon 498	32067	712368	66.2222	leq	Leptotrichia sp. oral taxon 498
Lactobacillus fermentum	1578	1613	21.5	lfe	Lactobacillus fermentum
Lactobacillus gasseri	1578	1596	69.5	lga	Lactobacillus gasseri
Leptotrichia goodfellowii	32067	157692	99.2	lgo	Leptotrichia goodfellowii
Lactococcus garvieae ATCC 49156	1357		74	lgr	Lactococcus garvieae	T01618
Lactobacillus helveticus DPC 4571				lhe	Lactobacillus helveticus	T00625
Leptotrichia hofstadii	32067	157688	56.7358	lhf	Leptotrichia hofstadii
Leptotrichia hongkongensis	32067	554406	69.0833	lhg	Leptotrichia hongkongensis
Lactobacillus kefiranofaciens ZW3				lke	Lactobacillus kefiranofaciens	T01526
Lautropia mirabilis	47670	47671	18.6552	lmir	Lautropia mirabilis
Lactobacillus oris	1578	1632	121	lor	Lactobacillus oris
Leptotrichia sp. oral taxon 847	32067	1785996	118.25	lot	Leptotrichia sp. oral taxon 847
Lactobacillus reuteri	1578	1598	42.5	lre	Lactobacillus reuteri
Lactobacillus rhamnosus	1578	47715	48.75	lrh	Lactobacillus rhamnosus
Lactobacillus salivarius	1578	1624	71.75	lsl	Lactobacillus salivarius
Leptotrichia shahii	32067	157691	61.6098	lsz	Leptotrichia shahii
Leptotrichia trevisanii	32067	109328	67.25	lte	Leptotrichia trevisanii
Lachnoanaerobaculum umeaense	1164882	617123	44.6667	lua	Lachnoanaerobaculum umeaense
Leptotrichia wadei	32067	157687	55.2321	lwd	Leptotrichia wadei
Micromonospora aurantiaca ATCC 27029	1873		64	mau	Micromonospora echinospora	T01296
Moraxella bovis	475	476	142	mboi	Moraxella bovis
Moraxella catarrhalis	475	480	138	mct	Moraxella catarrhalis
Mogibacterium diversum	86331	114527	96.8235	mdv	Mogibacterium diversum
Megasphaera elsdenii	906	907	147	med	Megasphaera elsdenii
Methylobacterium currus				mee	Methylobacterium currus	T05184
Methylobacterium sp. XJLW				metx	Methylobacterium sp. XJLW	T05508
Methylorubrum extorquens				mex	Methylorubrum extorquens	T00640
Micropruina glycogenica	116071	75385	127	mgg	Micropruina glycogenica
Mycoplasma hominis ATCC 23114	2093		135.75	mho	Mycoplasma salivarium	T01122
Microbacterium hominis SJTG1				mhos	Microbacterium hominis SJTG1	T05238
Microbacterium sp. CGR1	33882		37.7907	mim	Microbacterium hominis	T04046
Mitsuaria sp. 7				miu	Mitsuaria sp. 7	T04402
Micrococcus luteus	1269	1270	97.75	mlu	Micrococcus luteus
Janthinobacterium sp. Marseille (Minibacterium massiliensis)	29580		92.5	mms	Janthinobacterium	T00561
Moraxella osloensis	475	34062	91.5	mos	Moraxella osloensis
Methylorubrum populi				mpo	Methylorubrum populi	T00760
Methylobacterium radiotolerans				mrd	Methylobacterium radiotolerans	T00674
Mycobacterium tuberculosis CDC1551, clinical strain	1763		55.84	mtc	Mycobacterium paragordonae	T00132
Mycolicibacterium thermoresistibile NCTC10409	1866885		68.4	mthn	Mycolicibacterium thermoresistibile	T05542
Neisseria animalis	482	492	120.758	naq	Neisseria animalis
Nocardia brasiliensis ATCC 700358	1817		60.6364	nbr	Nocardia nova	T02270
Nocardioides sp. JS614	1839		49.8621	nca	Nocardioides sp. JS614	T00443
Neisseria sp. 10023	482	1853278	119.731	nei	Neisseria sp. 10023
Neisseria sp. KEM232	482	655307	80.5217	nek	Neisseria sp. KEM232
Neisseria elongata	482	495	28.7692	nel	Neisseria elongata
Neisseria flavescens	482	484	76.9024	nfv	Neisseria flavescens
Neisseria gonorrhoeae	482	485	107.879	ngo	Neisseria gonorrhoeae
Neisseria lactamica	482	486	97.9524	nla	Neisseria lactamica
Neisseria meningitidis	482	487	76.1556	nme	Neisseria meningitidis
Neisseria subflava	482	28449	53.6122	nsf	Neisseria subflava
Neisseria mucosa	482	488	24.6071	nsi	Neisseria mucosa
Neisseria weaveri	482	28091	145.615	nwe	Neisseria weaveri
Neisseria zalophi	482	640030	139	nzl	Neisseria zalophi
Neisseria zoodegmatis	482	326523	130.55	nzo	Neisseria zoodegmatis
Olsenella sp. oral taxon 807	133925	712411	62	olo	Olsenella sp. oral taxon 807
Olsenella uli	133925	133926	88.4667	ols	Olsenella uli
Ornithinimicrobium sp. AMA3305	125287		62.4	orn	Ornithinimicrobium sp. AMA3305	T05559
Ottowia sp. oral taxon 894	219181	1658672	75.7381	oto	Ottowia sp. oral taxon 894
Cutibacterium acnes	1912216	1747	108.735	pac	Cutibacterium acnes
Propionibacterium acidifaciens	1743	556499	97.3095	pacd	Propionibacterium acidifaciens
Pseudomonas aeruginosa	286	287	147.857	pae	Pseudomonas aeruginosa
[Pasteurella] aerogenes	749	749	153.8	paet	[Pasteurella] aerogenes
Porphyromonas asaccharolytica	836	28123	157.25	pah	Porphyromonas asaccharolytica
Psychrobacter arcticus	497		60	par	Psychrobacter urativorans	T00256
Muribaculum intestinale YL27 (Parabacteroides sp. YL27)	1918540		63.5	pary	Muribaculum intestinale	T04438
Propionibacterium australiense	1743	119981	122.452	paus	Propionibacterium australiense
Acidipropionibacterium acidipropionici	1912215	1748	134.333	pbo	Acidipropionibacterium acidipropionici
Parolsenella catena JCM 31932				pcat	Parolsenella catena	T05797
Prevotella denticola	838	28129	77.1087	pdn	Prevotella denticola
Parascardovia denticolens	196082	78258	73.8571	pdo	Parascardovia denticolens
Prevotella dentalis	838	52227	122.636	pdt	Prevotella dentalis
Prevotella enoeca	838	76123	88.475	peo	Prevotella enoeca
Pseudomonas fluorescens	286	294	100.667	pfo	Pseudomonas fluorescens
Propionibacterium freudenreichii	1743	1744	124.95	pfr	Propionibacterium freudenreichii
Prevotella fusca	838	589436	109.438	pfus	Prevotella fusca
Porphyromonas gingivalis	836	837	104.576	pgi	Porphyromonas gingivalis
Prevotella intermedia	838	28131	63.2667	pit	Prevotella intermedia
Prevotella jejuni	838	1177574	85.3947	pje	Prevotella jejuni
Parvimonas micra	543311	33033	78.7222	pmic	Parvimonas micra
Paenibacillus mucilaginosus KNP414	44249		85	pms	Paenibacillus xylanexedens	T01550
Pasteurella multocida	745	747	158.2	pmu	Pasteurella multocida
Prevotella melaninogenica	838	28132	44.6042	pmz	Prevotella melaninogenica
Prevotella oris	838	28135	64.3404	poc	Prevotella oris
Pseudopropionibacterium propionicum	1912217	1750	8.98276	ppc	Pseudopropionibacterium propionicum
Cutibacterium avidum	1912216	33010	119.25	pra	Cutibacterium avidum
Prevotella sp. oral taxon 299	838	652716	103.65	pro	Prevotella sp. oral taxon 299
Prevotella ruminicola	838	839	159.3	pru	Prevotella ruminicola
Rothia aeria	32207	172042	53.2083	raj	Rothia aeria
Riemerella anatipestifer	34084	34085	148.8	ran	Riemerella anatipestifer
Rothia dentocariosa	32207	2047	18.9464	rdn	Rothia dentocariosa
Ralstonia insidiosa	48736	190721	109.8	rin	Ralstonia insidiosa
Roseburia intestinalis	841	166486	154.4	rix	Roseburia intestinalis
Cupriavidus metallidurans	106589	119219	108.4	rme	Cupriavidus metallidurans
Rothia mucilaginosa	32207	43675	63.28	rmu	Rothia mucilaginosa
Rhodopseudomonas palustris	1073	1076	114	rpa	Rhodopseudomonas palustris
Rodentibacter pneumotropicus NCTC8284	1960084		52.5	rpne	Rodentibacter pneumotropicus	T05800
Rhodococcus rhodochrous NCTC10210	1827		48.8571	rrt	Rhodococcus erythropolis	T05521
Ralstonia solanacearum	48736	305	140.667	rso	Ralstonia mannitolilytica
Candidatus Saccharimonas aalborgensis	1331051	1332188	154	saal	Candidatus Saccharimonas aalborgensis
Streptococcus agalactiae	1301	1311	119.2	sag	Streptococcus agalactiae
Streptococcus anginosus	1301	1328	101.65	sang	Streptococcus anginosus
Staphylococcus aureus	1279	1280	138	sau	Staphylococcus aureus
Sphingobium baderi				sbd	Sphingobium baderi	T04194
Candidatus Saccharibacteria bacterium RAAC3_TM7_1	1394711	1394711	132.625	sbe	Candidatus Saccharibacteria bacterium RAAC3_TM7_1
Fretibacterium fastidiosum	1434006	651822	68.7	sbr	Fretibacterium fastidiosum
Streptococcus constellatus	1301	76860	116.714	scg	Streptococcus constellatus
Sphingobium cloacae				sclo	Sphingobium cloacae	T05301
Streptococcus parasanguinis	1301	1318	82.3878	scp	Streptococcus parasanguinis
Streptococcus dysgalactiae	1301	1334	154.5	sds	Streptococcus dysgalactiae
Selenomonas sp. oral taxon 478	970	712538	79.1628	sele	Selenomonas sp. oral taxon 478
Selenomonas sp. oral taxon 136	970	713030	53.7826	selo	Selenomonas sp. oral taxon 136
Selenomonas sp. oral taxon 920	970	1884263	48.0638	selt	Selenomonas sp. oral taxon 920
Streptococcus equinus	1301	1335	107	seqi	Streptococcus equinus
Serinicoccus hydrothermalis JLT9 (Serinicoccus sp. JLT9)	265976		66.375	serj	Serinicoccus sp. JLT9	T04436
Streptococcus equi	1301	1336	156.333	sez	Streptococcus equi
Streptomyces pratensis ATCC 33331	1883		29.6731	sfa	Streptomyces	T01647
Streptococcus gordonii	1301	1302	21.4182	sgo	Streptococcus gordonii
Streptococcus sp. ChDC B345	1301	1433513	106.878	sgw	Streptococcus sp. ChDC B345
Slackia heliotrinireducens	84108	84110	160	shi	Slackia heliotrinireducens
Streptococcus intermedius	1301	1338	70.8367	sie	Streptococcus intermedius
Streptococcus sp. I-G2	1301	1156431	118.368	sig	Streptococcus sp. I-G2
Scardovia inopinata	196081	78259	108	sij	Scardovia inopinata
Streptococcus sp. I-P16	1301	1156433	121.545	sip	Streptococcus sp. I-P16
Streptococcus sp. JS71	1301	2382163	129.2	ski	Streptococcus sp. JS71
Sphingomonas koreensis				skr	Sphingomonas koreensis	T04828
Serratia liquefaciens ATCC 27592	613		67	slq	Serratia	T02740
Streptococcus mitis	1301	28037	52.1509	smb	Streptococcus mitis
Stenotrophomonas maltophilia K279a	40323		82.6667	sml	Stenotrophomonas maltophilia	T00718
Streptococcus mutans	1301	1309	58.4255	smu	Streptococcus mutans
Simonsiella muelleri	71	72	117.636	smur	Simonsiella muelleri
Sphingomonas melonis	13687	152682	97.25	smy	Sphingomonas melonis
Sphingomonas sp. NIC1				snj	Sphingomonas sp. NIC1	T04479
Streptococcus cristatus	1301	45634	22.8947	soi	Streptococcus cristatus
Schaalia odontolytica	2529408	1660	29.4902	soo	Schaalia odontolytica
Streptococcus oralis	1301	1303	19.7321	sor	Streptococcus oralis
Candidatus Saccharibacteria oral taxon TM7x	1476577	1476577	72.2381	sox	Candidatus Saccharibacteria oral taxon TM7x
Sphingomonas paucimobilis				spau	Sphingomonas paucimobilis	T06034
Sphingomonas sp. FARSPH	13687	2219696	93.2857	sphf	Sphingomonas sp. FARSPH
Sphingomonas sp. LK11				splk	Sphingomonas sp. LK11	T04954
Streptococcus pneumoniae	1301	1313	64.1	spn	Streptococcus pneumoniae
candidate division SR1 bacterium RAAC1_SR1_1	1394709	1394709	139	srb	candidate division SR1 bacterium RAAC1_SR1_1
Selenomonas ruminantium	970	971	139.333	sri	Selenomonas ruminantium
Streptococcus sanguinis	1301	1305	12.3621	ssa	Streptococcus sanguinis
Streptococcus suis	1301	1307	140.909	ssb	Streptococcus suis
Selenomonas sputigena	970	69823	40.617	ssg	Selenomonas sputigena
Streptococcus sobrinus	1301	1310	94.8	ssob	Streptococcus sobrinus
Streptococcus salivarius	1301	1304	98.9767	ssr	Streptococcus salivarius
Sphingomonas taxi				stax	Sphingomonas taxi	T03398
Streptococcus thermophilus	1301	1308	87.1	stc	Streptococcus thermophilus
Streptococcus pseudopneumoniae	1301	257758	117.051	std	Streptococcus pseudopneumoniae
Streptococcus sp. A12	1301	1759399	96.2381	stra	Streptococcus sp. A12
Streptococcus sp. NPS 308	1301	1902136	76.6889	strn	Streptococcus sp. NPS 308
Streptococcus sp. VT 162	1301	1419814	69.0638	stv	Streptococcus sp. VT 162
Salmonella enterica	590	28901	82	sty	Salmonella enterica
Sphingobium fuliginis ATCC 27551	165695		56.25	sufl	Sphingobium amiense	T06343
Sphingobium yanoikuyae				sya	Sphingobium yanoikuyae	T05170
Trueperella bialowiezensis NCTC13354	1069494		57.5	tbw	Trueperella bialowiezensis	T05959
Treponema denticola	157	158	89.6667	tde	Treponema denticola
Tessaracoccus aquimaris	72763	1332264	145	tes	Tessaracoccus aquimaris
Tessaracoccus sp. T2.5-30	72763	1909732	138.2	tez	Tessaracoccus sp. T2.5-30
Tessaracoccus flavescens	72763	399497	134.583	tfa	Tessaracoccus flavescens
Tessaracoccus flavus	72763	1610493	128.5	tfl	Tessaracoccus flavus
Tannerella forsythia	195950	28112	85.3077	tfo	Tannerella forsythia
Tannerella sp. oral taxon HOT-286	195950	712710	12.0862	toh	Tannerella sp. oral taxon HOT-286
Treponema pedis	157	409322	115.5	tped	Treponema pedis
Treponema phagedenis	157	162	143.667	tphg	Treponema phagedenis
Treponema putidum	157	221027	81.1667	tpk	Treponema putidum
Treponema sp. OMZ 838	157	1539298	68.8	trm	Treponema sp. OMZ 838
Variovorax sp. PAMC 28711	34072		75.5	vaa	Variovorax paradoxus	T04325
Veillonella atypica	29465	39777	72.3636	vat	Veillonella atypica
Veillonella dispar	29465	39778	59.1304	vdn	Veillonella dispar
Veillonella parvula	29465	29466	13.7241	vpr	Veillonella parvula
Veillonella rodentium	29465	248315	98.5897	vrm	Veillonella rodentium
Yersinia pestis CO92 (biovar Orientalis)	629		55.5	ype	Yersinia	T00063
