# Supplementary material for: Ethnicity-specific microbiome in early childhood caries: a functional perspective of oral biofilm
Source: mSystems. 2026 Apr 23;11(5):e01787-25. doi: 10.1128/msystems.01787-25 (PMC13185588; doi:10.1128/msystems.01787-25)
Supplement: Table S5 — Taxa included in the gene reference database downloaded from KEGG. [file msystems.01787-25-s0003.xlsx]

## Sheet: Supplemental_Table_5
Supplemental Table 5. List of genes that were significantly differentially expressed in African American and Hispanic groups. Double arrows '>>' indicate significant differential expression in the indicated group and the direction of the arrow indicates upregulation ">>" or downregulation "<<". Single arrows indicate the direction of the fold change but the value is not considered significant. Ea…
KEGG_gene_name	KO	Organism	Category(AA|His)	KO_def	shrunk_log2FoldChange_AA	shrunk_log2FoldChange_HIS	AA_DE	His_DE	H1	H2	H3	Desc	CategoryName	LogFoldDiff	AdjustedCategory
aap:NT05HA_0020	K03321	Aggregatibacter aphrophilus	<|>>	sulfate permease, SulP family	-0.18747	1.92998	<	>>	Brite Hierarchies	Protein families: signaling, cellular processes	Transporters	TC.SULP; sulfate permease, SulP family	Hisp Only	2.11745	Hisp Only
aap:NT05HA_0316	K03306	Aggregatibacter aphrophilus	<|>>	inorganic phosphate transporter, PiT family	-0.681603	2.1433	<	>>	Not Included in Pathway or Brite	Other	Other	TC.PIT; inorganic phosphate transporter, PiT family	Hisp Only	2.82491	Hisp Only
aap:NT05HA_1093	K00123	Aggregatibacter aphrophilus	>|>>	formate dehydrogenase major subunit [EC:1.17.1.9]	0.448789	1.40094	>	>>	Metabolism	Energy metabolism	Methane metabolism	fdoG, fdhF, fdwA; formate dehydrogenase major subunit [EC:1.17.1.9]	Hisp Only	0.952151	Hisp Only
aap:NT05HA_1219	K02622	Aggregatibacter aphrophilus	<|>>	topoisomerase IV subunit B [EC:5.6.2.2]	-0.280054	1.55649	<	>>	Brite Hierarchies	Protein families: signaling, cellular processes	Prokaryotic defense system	parE; topoisomerase IV subunit B [EC:5.6.2.2]	Hisp Only	1.83655	Hisp Only
aap:NT05HA_1225	K03446	Aggregatibacter aphrophilus	<|>>	MFS transporter, DHA2 family, multidrug resistance protein	-0.210858	1.66481	<	>>	Brite Hierarchies	Protein families: signaling, cellular processes	Transporters	emrB; MFS transporter, DHA2 family, multidrug resistance protein	Hisp Only	1.87567	Hisp Only
aap:NT05HA_1379	K03979	Aggregatibacter aphrophilus	<|>>	GTPase [EC:3.6.5.-]	-0.214283	1.86703	<	>>	Brite Hierarchies	Protein families: genetic information processing	Ribosome biogenesis	obgE, cgtA, MTG2; GTPase [EC:3.6.5.-]	Hisp Only	2.08131	Hisp Only
aap:NT05HA_1477	K01119	Aggregatibacter aphrophilus	>|<<	2',3'-cyclic-nucleotide 2'-phosphodiesterase / 3'-nucleotidase [EC:3.1.4.16 3.1.3.6]	0.0336481	-1.67997	>	<<	Metabolism	Nucleotide metabolism	Purine metabolism	cpdB; 2',3'-cyclic-nucleotide 2'-phosphodiesterase / 3'-nucleotidase [EC:3.1.4.16 3.1.3.6]	Hisp Only	1.71362	Hisp Only
aap:NT05HA_1491	K03801	Aggregatibacter aphrophilus	<|>>	lipoyl(octanoyl) transferase [EC:2.3.1.181]	-0.144266	1.83539	<	>>	Metabolism	Metabolism of cofactors and vitamins	Lipoic acid metabolism	lipB; lipoyl(octanoyl) transferase [EC:2.3.1.181]	Hisp Only	1.97966	Hisp Only
aap:NT05HA_1509	K07040	Aggregatibacter aphrophilus	<|>>	uncharacterized protein	-0.109646	1.95989	<	>>	Brite Hierarchies	Protein families: genetic information processing	Ribosome biogenesis	yceD, ylbN; DUF177 domain-containing protein	Hisp Only	2.06953	Hisp Only
aap:NT05HA_1521	K00931	Aggregatibacter aphrophilus	<|>>	glutamate 5-kinase [EC:2.7.2.11]	-0.232735	1.63728	<	>>	Metabolism	Amino acid metabolism	Arginine and proline metabolism	proB; glutamate 5-kinase [EC:2.7.2.11]	Hisp Only	1.87002	Hisp Only
aap:NT05HA_1583	K02686	Aggregatibacter aphrophilus	<|>>	primosomal replication protein N	-0.462358	1.93481	<	>>	Brite Hierarchies	Protein families: genetic information processing	DNA repair and recombination proteins	priB; primosomal replication protein N	Hisp Only	2.39717	Hisp Only
aap:NT05HA_1585	K02939	Aggregatibacter aphrophilus	>|>>	large subunit ribosomal protein L9	0.333897	1.64705	>	>>	Genetic Information Processing	Translation	Ribosome	RP-L9, MRPL9, rplI; large subunit ribosomal protein L9	Hisp Only	1.31315	Hisp Only
aap:NT05HA_1692	K00133	Aggregatibacter aphrophilus	>|>>	aspartate-semialdehyde dehydrogenase [EC:1.2.1.11]	0.0146851	2.10429	>	>>	Metabolism	Amino acid metabolism	Glycine, serine and threonine metabolism	asd; aspartate-semialdehyde dehydrogenase [EC:1.2.1.11]	Hisp Only	2.08961	Hisp Only
aap:NT05HA_1730	K01652	Aggregatibacter aphrophilus	<|>>	acetolactate synthase I/II/III large subunit [EC:2.2.1.6]	-0.54129	1.62438	<	>>	Metabolism	Carbohydrate metabolism	Butanoate metabolism	E2.2.1.6L, ilvB, ilvG, ilvI; acetolactate synthase I/II/III large subunit [EC:2.2.1.6]	Hisp Only	2.16567	Hisp Only
aap:NT05HA_1762	K01933	Aggregatibacter aphrophilus	<|>>	phosphoribosylformylglycinamidine cyclo-ligase [EC:6.3.3.1]	-0.143993	1.91357	<	>>	Metabolism	Nucleotide metabolism	Purine metabolism	purM; phosphoribosylformylglycinamidine cyclo-ligase [EC:6.3.3.1]	Hisp Only	2.05756	Hisp Only
aap:NT05HA_1795	K06899	Aggregatibacter aphrophilus	<|>>	nucleoid-associated protein	-0.251799	1.7798	<	>>	Brite Hierarchies	Protein families: genetic information processing	Chromosome and associated proteins	ndpA; nucleoid-associated protein	Hisp Only	2.0316	Hisp Only
aap:NT05HA_1817	K02867	Aggregatibacter aphrophilus	>|>>	large subunit ribosomal protein L11	0.510529	1.86817	>	>>	Genetic Information Processing	Translation	Ribosome	RP-L11, MRPL11, rplK; large subunit ribosomal protein L11	Hisp Only	1.35764	Hisp Only
aap:NT05HA_2181	K02881	Aggregatibacter aphrophilus	<|>>	large subunit ribosomal protein L18	-0.296733	2.19022	<	>>	Genetic Information Processing	Translation	Ribosome	RP-L18, MRPL18, rplR; large subunit ribosomal protein L18	Hisp Only	2.48695	Hisp Only
aap:NT05HA_2187	K02986	Aggregatibacter aphrophilus	>|>>	small subunit ribosomal protein S4	0.0636995	2.31671	>	>>	Genetic Information Processing	Translation	Ribosome	RP-S4, rpsD; small subunit ribosomal protein S4	Hisp Only	2.25301	Hisp Only
aap:NT05HA_2286	K00554	Aggregatibacter aphrophilus	<|>>	tRNA (guanine37-N1)-methyltransferase [EC:2.1.1.228]	-0.496506	2.41648	<	>>	Brite Hierarchies	Protein families: genetic information processing	Transfer RNA biogenesis	trmD; tRNA (guanine37-N1)-methyltransferase [EC:2.1.1.228]	Hisp Only	2.91299	Hisp Only
aap:NT05HA_2297	K00053	Aggregatibacter aphrophilus	>|>>	ketol-acid reductoisomerase [EC:1.1.1.86]	0.506469	1.8954	>	>>	Metabolism	Metabolism of cofactors and vitamins	Pantothenate and CoA biosynthesis	ilvC; ketol-acid reductoisomerase [EC:1.1.1.86]	Hisp Only	1.38894	Hisp Only
aap:NT05HA_2326	K02970	Aggregatibacter aphrophilus	<|>>	small subunit ribosomal protein S21	-0.108361	1.73464	<	>>	Genetic Information Processing	Translation	Ribosome	RP-S21, MRPS21, rpsU; small subunit ribosomal protein S21	Hisp Only	1.843	Hisp Only
aat:D11S_0059	K02863	Aggregatibacter actinomycetemcomitans	>|>>	large subunit ribosomal protein L1	0.306201	2.26842	>	>>	Genetic Information Processing	Translation	Ribosome	RP-L1, MRPL1, rplA; large subunit ribosomal protein L1	Hisp Only	1.96221	Hisp Only
aat:D11S_0205	K02569	Aggregatibacter actinomycetemcomitans	<|>>	cytochrome c-type protein NapC	-0.148798	3.2039	<	>>	Not Included in Pathway or Brite	Other	Other	napC; cytochrome c-type protein NapC	Hisp Only	3.3527	Hisp Only
aat:D11S_0356	K00927	Aggregatibacter actinomycetemcomitans	>|>>	phosphoglycerate kinase [EC:2.7.2.3]	0.241627	2.0661	>	>>	Brite Hierarchies	Protein families: signaling, cellular processes	Exosome	PGK, pgk; phosphoglycerate kinase [EC:2.7.2.3]	Hisp Only	1.82448	Hisp Only
aat:D11S_0390	K02686	Aggregatibacter actinomycetemcomitans	<|>>	primosomal replication protein N	-0.160767	2.58559	<	>>	Brite Hierarchies	Protein families: genetic information processing	DNA repair and recombination proteins	priB; primosomal replication protein N	Hisp Only	2.74636	Hisp Only
aat:D11S_0567	K03076	Aggregatibacter actinomycetemcomitans	>|>>	preprotein translocase subunit SecY	0.281565	2.62004	>	>>	Brite Hierarchies	Protein families: signaling, cellular processes	Secretion system	secY; preprotein translocase subunit SecY	Hisp Only	2.33848	Hisp Only
aat:D11S_0572	K03040	Aggregatibacter actinomycetemcomitans	>|>>	DNA-directed RNA polymerase subunit alpha [EC:2.7.7.6]	0.145558	1.75184	>	>>	Brite Hierarchies	Protein families: genetic information processing	DNA repair and recombination proteins	rpoA; DNA-directed RNA polymerase subunit alpha [EC:2.7.7.6]	Hisp Only	1.60628	Hisp Only
aat:D11S_0573	K02879	Aggregatibacter actinomycetemcomitans	>|>>	large subunit ribosomal protein L17	0.250571	4.00699	>	>>	Genetic Information Processing	Translation	Ribosome	RP-L17, MRPL17, rplQ; large subunit ribosomal protein L17	Hisp Only	3.75642	Hisp Only
aat:D11S_1967	K03217	Aggregatibacter actinomycetemcomitans	>|>>	YidC/Oxa1 family membrane protein insertase	0.0251364	1.85697	>	>>	Brite Hierarchies	Protein families: signaling, cellular processes	Secretion system	yidC, spoIIIJ, OXA1, ccfA; YidC/Oxa1 family membrane protein insertase	Hisp Only	1.83183	Hisp Only
acq:AM609_00680	K07133	Actinomyces sp.	>|>>	uncharacterized protein	0.272629	1.59689	>	>>	Not Included in Pathway or Brite	Other	Other	K07133; uncharacterized protein	Hisp Only	1.32426	Hisp Only
acq:AM609_00735	K02032	Actinomyces sp.	<|>>	peptide/nickel transport system ATP-binding protein	-0.65267	1.5365	<	>>	Brite Hierarchies	Protein families: signaling, cellular processes	Transporters	ddpF; peptide/nickel transport system ATP-binding protein	Hisp Only	2.18917	Hisp Only
acq:AM609_00820	K07114	Actinomyces sp.	>|>>	Ca-activated chloride channel homolog	0.314785	1.93234	>	>>	Brite Hierarchies	Protein families: signaling, cellular processes	Transporters	yfbK; Ca-activated chloride channel homolog	Hisp Only	1.61756	Hisp Only
acq:AM609_00935	K13993	Actinomyces sp.	>>|>	HSP20 family protein	1.93267	1.04331	>>	>	Brite Hierarchies	Protein families: genetic information processing	Chaperones and folding catalysts	HSP20; HSP20 family protein	AA Only	0.889365	AA Only
acq:AM609_00940	K01624	Actinomyces sp.	>>|>	fructose-bisphosphate aldolase, class II [EC:4.1.2.13]	1.57801	0.887045	>>	>	Metabolism	Carbohydrate metabolism	Fructose and mannose metabolism	FBA, fbaA; fructose-bisphosphate aldolase, class II [EC:4.1.2.13]	AA Only	0.690962	AA Only
acq:AM609_00980	K03929	Actinomyces sp.	>|>>	para-nitrobenzyl esterase [EC:3.1.1.-]	0.282057	1.46306	>	>>	Not Included in Pathway or Brite	Other	Other	pnbA; para-nitrobenzyl esterase [EC:3.1.1.-]	Hisp Only	1.181	Hisp Only
acq:AM609_01030	K01596	Actinomyces sp.	>>|>	phosphoenolpyruvate carboxykinase (GTP) [EC:4.1.1.32]	1.21817	0.523891	>>	>	Metabolism	Carbohydrate metabolism	Pyruvate metabolism	E4.1.1.32, pckA, PCK; phosphoenolpyruvate carboxykinase (GTP) [EC:4.1.1.32]	AA Only	0.694277	AA Only
acq:AM609_01035	K23259	Actinomyces sp.	>|>>	isopropanol dehydrogenase (NADP+) [EC:1.1.1.80]	0.798961	3.64047	>	>>	Metabolism	Carbohydrate metabolism	Butanoate metabolism	adh; isopropanol dehydrogenase (NADP+) [EC:1.1.1.80]	Hisp Only	2.84151	Hisp Only
acq:AM609_01120	K01214	Actinomyces sp.	>|>>	isoamylase [EC:3.2.1.68]	0.480901	1.49374	>	>>	Metabolism	Carbohydrate metabolism	Starch and sucrose metabolism	ISA, treX; isoamylase [EC:3.2.1.68]	Hisp Only	1.01284	Hisp Only
acq:AM609_01140	K22292	Actinomyces sp.	<|>>	N-acetyl-D-muramate 6-phosphate phosphatase [EC:3.1.3.105]	-0.152939	1.57917	<	>>	Metabolism	Carbohydrate metabolism	Amino sugar, nucleotide sugar metabolism	mupP; N-acetyl-D-muramate 6-phosphate phosphatase [EC:3.1.3.105]	Hisp Only	1.73211	Hisp Only
acq:AM609_01215	K00764	Actinomyces sp.	>>|>	amidophosphoribosyltransferase [EC:2.4.2.14]	1.20658	0.730264	>>	>	Brite Hierarchies	Protein families: metabolism	Peptidases and inhibitors	purF, PPAT; amidophosphoribosyltransferase [EC:2.4.2.14]	AA Only	0.476314	Shared
acq:AM609_01295	K00796	Actinomyces sp.	>|>>	dihydropteroate synthase [EC:2.5.1.15]	0.750254	1.57741	>	>>	Metabolism	Metabolism of cofactors and vitamins	Folate biosynthesis	folP; dihydropteroate synthase [EC:2.5.1.15]	Hisp Only	0.827153	Hisp Only
acq:AM609_01300	K16012	Actinomyces sp.	<|>>	ATP-binding cassette, subfamily C, bacterial CydC	-0.354598	1.51593	<	>>	Brite Hierarchies	Protein families: signaling, cellular processes	Transporters	cydC; ATP-binding cassette, subfamily C, bacterial CydC	Hisp Only	1.87052	Hisp Only
acq:AM609_01615	K07133	Actinomyces sp.	>|>>	uncharacterized protein	0.569853	1.69239	>	>>	Not Included in Pathway or Brite	Other	Other	K07133; uncharacterized protein	Hisp Only	1.12254	Hisp Only
acq:AM609_01620	K03929	Actinomyces sp.	>|>>	para-nitrobenzyl esterase [EC:3.1.1.-]	0.283462	1.43091	>	>>	Not Included in Pathway or Brite	Other	Other	pnbA; para-nitrobenzyl esterase [EC:3.1.1.-]	Hisp Only	1.14745	Hisp Only
acq:AM609_01795	K02864	Actinomyces sp.	>>|>	large subunit ribosomal protein L10	1.28954	0.367598	>>	>	Genetic Information Processing	Translation	Ribosome	RP-L10, MRPL10, rplJ; large subunit ribosomal protein L10	AA Only	0.921938	AA Only
acq:AM609_01925	K02992	Actinomyces sp.	>>|>	small subunit ribosomal protein S7	1.16421	0.720927	>>	>	Genetic Information Processing	Translation	Ribosome	RP-S7, MRPS7, rpsG; small subunit ribosomal protein S7	AA Only	0.443285	Shared
acq:AM609_01935	K02358	Actinomyces sp.	>>|>	elongation factor Tu	1.26452	0.516138	>>	>	Brite Hierarchies	Protein families: genetic information processing	Translation factors	tuf, TUFM; elongation factor Tu	AA Only	0.748381	AA Only
acq:AM609_01995	K02878	Actinomyces sp.	>>|>	large subunit ribosomal protein L16	1.62247	1.12895	>>	>	Genetic Information Processing	Translation	Ribosome	RP-L16, MRPL16, rplP; large subunit ribosomal protein L16	AA Only	0.493519	Shared
acq:AM609_02005	K02961	Actinomyces sp.	>>|>	small subunit ribosomal protein S17	1.2004	0.261458	>>	>	Genetic Information Processing	Translation	Ribosome	RP-S17, MRPS17, rpsQ; small subunit ribosomal protein S17	AA Only	0.938942	AA Only
acq:AM609_02030	K02954	Actinomyces sp.	>>|>	small subunit ribosomal protein S14	1.29684	0.400489	>>	>	Genetic Information Processing	Translation	Ribosome	RP-S14, MRPS14, rpsN; small subunit ribosomal protein S14	AA Only	0.896348	AA Only
acq:AM609_02110	K03040	Actinomyces sp.	>>|>	DNA-directed RNA polymerase subunit alpha [EC:2.7.7.6]	1.20062	0.169207	>>	>	Brite Hierarchies	Protein families: genetic information processing	DNA repair and recombination proteins	rpoA; DNA-directed RNA polymerase subunit alpha [EC:2.7.7.6]	AA Only	1.03141	AA Only
acq:AM609_02135	K02871	Actinomyces sp.	>>|>	large subunit ribosomal protein L13	1.14574	0.0449666	>>	>	Genetic Information Processing	Translation	Ribosome	RP-L13, MRPL13, rplM; large subunit ribosomal protein L13	AA Only	1.10078	AA Only
acq:AM609_02155	K01992	Actinomyces sp.	>|>>	ABC-2 type transport system permease protein	0.968813	1.99239	>	>>	Brite Hierarchies	Protein families: signaling, cellular processes	Transporters	ABC-2.P; ABC-2 type transport system permease protein	Hisp Only	1.02357	Hisp Only
acq:AM609_02160	K01990	Actinomyces sp.	>|>>	ABC-2 type transport system ATP-binding protein	0.437972	1.48698	>	>>	Brite Hierarchies	Protein families: signaling, cellular processes	Transporters	ABC-2.A; ABC-2 type transport system ATP-binding protein	Hisp Only	1.04901	Hisp Only
acq:AM609_02215	K00241	Actinomyces sp.	>>|>	succinate dehydrogenase / fumarate reductase, cytochrome b subunit	1.10373	0.638711	>>	>	Metabolism	Energy metabolism	Oxidative phosphorylation	sdhC, frdC; succinate dehydrogenase cytochrome b subunit	AA Only	0.465019	Shared
acq:AM609_02220	K00239	Actinomyces sp.	>>|>	succinate dehydrogenase / fumarate reductase, flavoprotein subunit [EC:1.3.5.1 1.3.5.4]	0.982937	0.681371	>>	>	Metabolism	Energy metabolism	Oxidative phosphorylation	sdhA, frdA; succinate dehydrogenase flavoprotein subunit [EC:1.3.5.1]	AA Only	0.301566	Shared
acq:AM609_02225	K00240	Actinomyces sp.	>>|>	succinate dehydrogenase / fumarate reductase, iron-sulfur subunit [EC:1.3.5.1 1.3.5.4]	0.964311	0.708289	>>	>	Metabolism	Energy metabolism	Oxidative phosphorylation	sdhB, frdB; succinate dehydrogenase iron-sulfur subunit [EC:1.3.5.1]	AA Only	0.256022	Shared
acq:AM609_02360	K01992	Actinomyces sp.	>|>>	ABC-2 type transport system permease protein	0.10586	1.52193	>	>>	Brite Hierarchies	Protein families: signaling, cellular processes	Transporters	ABC-2.P; ABC-2 type transport system permease protein	Hisp Only	1.41607	Hisp Only
acq:AM609_02365	K01992	Actinomyces sp.	>|>>	ABC-2 type transport system permease protein	0.115054	2.57406	>	>>	Brite Hierarchies	Protein families: signaling, cellular processes	Transporters	ABC-2.P; ABC-2 type transport system permease protein	Hisp Only	2.45901	Hisp Only
acq:AM609_02370	K01990	Actinomyces sp.	>|>>	ABC-2 type transport system ATP-binding protein	0.544294	1.6194	>	>>	Brite Hierarchies	Protein families: signaling, cellular processes	Transporters	ABC-2.A; ABC-2 type transport system ATP-binding protein	Hisp Only	1.07511	Hisp Only
acq:AM609_02410	K11921	Actinomyces sp.	>|>>	LysR family transcriptional regulator, cyn operon transcriptional activator	0.128945	1.53367	>	>>	Brite Hierarchies	Protein families: genetic information processing	Transcription factors	cynR; LysR family transcriptional regulator, cyn operon transcriptional activator	Hisp Only	1.40472	Hisp Only
acq:AM609_02435	K01552	Actinomyces sp.	>|>>	energy-coupling factor transport system ATP-binding protein [EC:3.6.3.-]	0.358551	2.23802	>	>>	Brite Hierarchies	Protein families: signaling, cellular processes	Transporters	ecfA; energy-coupling factor transport system ATP-binding protein [EC:7.-.-.-]	Hisp Only	1.87947	Hisp Only
acq:AM609_02440	K16785	Actinomyces sp.	>>|>>	energy-coupling factor transport system permease protein	1.42783	1.93929	>>	>>	Brite Hierarchies	Protein families: signaling, cellular processes	Transporters	ecfT; energy-coupling factor transport system permease protein	Shared	0.511454	Shared
acq:AM609_02445	K16926	Actinomyces sp.	>|>>	energy-coupling factor transport system substrate-specific component	0.821751	1.60891	>	>>	Brite Hierarchies	Protein families: signaling, cellular processes	Transporters	htsT; energy-coupling factor transport system substrate-specific component	Hisp Only	0.787161	Hisp Only
acq:AM609_02500	K10439	Actinomyces sp.	>|>>	ribose transport system substrate-binding protein	0.152927	2.41655	>	>>	Brite Hierarchies	Protein families: signaling, cellular processes	Transporters	rbsB; ribose transport system substrate-binding protein	Hisp Only	2.26363	Hisp Only
acq:AM609_02505	K10440	Actinomyces sp.	>|>>	ribose transport system permease protein	0.690972	2.18842	>	>>	Brite Hierarchies	Protein families: signaling, cellular processes	Transporters	rbsC; ribose transport system permease protein	Hisp Only	1.49745	Hisp Only
acq:AM609_02510	K10441	Actinomyces sp.	>|>>	ribose transport system ATP-binding protein [EC:7.5.2.7]	0.538429	2.16109	>	>>	Brite Hierarchies	Protein families: signaling, cellular processes	Transporters	rbsA; ribose transport system ATP-binding protein [EC:7.5.2.7]	Hisp Only	1.62266	Hisp Only
acq:AM609_02640	K07503	Actinomyces sp.	>>|>>	endonuclease [EC:3.1.-.-]	1.304	1.55217	>>	>>	Not Included in Pathway or Brite	Other	Other	nucS; endonuclease [EC:3.1.-.-]	Shared	0.248166	Shared
acq:AM609_02655	K01992	Actinomyces sp.	>|>>	ABC-2 type transport system permease protein	0.0991197	1.60376	>	>>	Brite Hierarchies	Protein families: signaling, cellular processes	Transporters	ABC-2.P; ABC-2 type transport system permease protein	Hisp Only	1.50464	Hisp Only
acq:AM609_02745	K15342	Actinomyces sp.	>|>>	CRISP-associated protein Cas1	0.794276	1.76995	>	>>	Brite Hierarchies	Protein families: signaling, cellular processes	Prokaryotic defense system	cas1; CRISP-associated protein Cas1	Hisp Only	0.975676	Hisp Only
acq:AM609_02760	K19124	Actinomyces sp.	>>|>>	CRISPR system Cascade subunit CasC	1.37387	1.51447	>>	>>	Brite Hierarchies	Protein families: signaling, cellular processes	Prokaryotic defense system	casC, cse4; CRISPR system Cascade subunit CasC	Shared	0.140607	Shared
acq:AM609_02765	K19046	Actinomyces sp.	>>|>	CRISPR system Cascade subunit CasB	1.23481	1.26856	>>	>	Brite Hierarchies	Protein families: signaling, cellular processes	Prokaryotic defense system	casB, cse2; CRISPR system Cascade subunit CasB	AA Only	0.0337513	Shared
acq:AM609_02770	K19123	Actinomyces sp.	>>|>>	CRISPR system Cascade subunit CasA	1.15437	1.65403	>>	>>	Brite Hierarchies	Protein families: signaling, cellular processes	Prokaryotic defense system	casA, cse1; CRISPR system Cascade subunit CasA	Shared	0.49966	Shared
acq:AM609_02775	K07012	Actinomyces sp.	>>|>>	CRISPR-associated endonuclease/helicase Cas3 [EC:3.1.-.- 3.6.4.-]	1.00173	1.39225	>>	>>	Brite Hierarchies	Protein families: signaling, cellular processes	Prokaryotic defense system	cas3; CRISPR-associated endonuclease/helicase Cas3 [EC:3.1.-.- 5.6.2.4]	Shared	0.390516	Shared
acq:AM609_03145	K08483	Actinomyces sp.	>>|>	phosphoenolpyruvate-protein phosphotransferase (PTS system enzyme I) [EC:2.7.3.9]	1.21349	0.748254	>>	>	Brite Hierarchies	Protein families: signaling, cellular processes	Transporters	ptsI; phosphoenolpyruvate-protein phosphotransferase (PTS system enzyme I) [EC:2.7.3.9]	AA Only	0.465239	Shared
acq:AM609_03195	K00865	Actinomyces sp.	<|>>	glycerate 2-kinase [EC:2.7.1.165]	-0.197673	2.5121	<	>>	Metabolism	Amino acid metabolism	Glycine, serine and threonine metabolism	glxK, garK; glycerate 2-kinase [EC:2.7.1.165]	Hisp Only	2.70978	Hisp Only
acq:AM609_03265	K02025	Actinomyces sp.	>|>>	multiple sugar transport system permease protein	0.255167	1.73278	>	>>	Brite Hierarchies	Protein families: signaling, cellular processes	Transporters	ABC.MS.P; multiple sugar transport system permease protein	Hisp Only	1.47761	Hisp Only
acq:AM609_03270	K02026	Actinomyces sp.	>|>>	multiple sugar transport system permease protein	0.274309	2.27893	>	>>	Brite Hierarchies	Protein families: signaling, cellular processes	Transporters	ABC.MS.P1; multiple sugar transport system permease protein	Hisp Only	2.00462	Hisp Only
acq:AM609_03300	K01653	Actinomyces sp.	>>|>	acetolactate synthase I/III small subunit [EC:2.2.1.6]	1.35579	1.11489	>>	>	Metabolism	Carbohydrate metabolism	Butanoate metabolism	E2.2.1.6S, ilvH, ilvN; acetolactate synthase I/III small subunit [EC:2.2.1.6]	AA Only	0.240901	Shared
acq:AM609_03305	K00053	Actinomyces sp.	>>|>	ketol-acid reductoisomerase [EC:1.1.1.86]	1.40391	0.625098	>>	>	Metabolism	Metabolism of cofactors and vitamins	Pantothenate and CoA biosynthesis	ilvC; ketol-acid reductoisomerase [EC:1.1.1.86]	AA Only	0.778807	AA Only
acq:AM609_03335	K08217	Actinomyces sp.	>|>>	MFS transporter, DHA3 family, macrolide efflux protein	0.216028	1.60797	>	>>	Brite Hierarchies	Protein families: signaling, cellular processes	Transporters	mef; MFS transporter, DHA3 family, macrolide efflux protein	Hisp Only	1.39194	Hisp Only
acq:AM609_03685	K02834	Actinomyces sp.	>>|>	ribosome-binding factor A	1.09479	1.16014	>>	>	Brite Hierarchies	Protein families: genetic information processing	Ribosome biogenesis	rbfA; ribosome-binding factor A	AA Only	0.0653469	Shared
acq:AM609_03730	K00962	Actinomyces sp.	>>|>	polyribonucleotide nucleotidyltransferase [EC:2.7.7.8]	1.09756	1.00843	>>	>	Brite Hierarchies	Protein families: genetic information processing	Transfer RNA biogenesis	pnp, PNPT1; polyribonucleotide nucleotidyltransferase [EC:2.7.7.8]	AA Only	0.0891306	Shared
acq:AM609_04040	K00549	Actinomyces sp.	>|>>	5-methyltetrahydropteroyltriglutamate--homocysteine methyltransferase [EC:2.1.1.14]	0.611896	1.97215	>	>>	Metabolism	Amino acid metabolism	Cysteine and methionine metabolism	metE; 5-methyltetrahydropteroyltriglutamate--homocysteine methyltransferase [EC:2.1.1.14]	Hisp Only	1.36026	Hisp Only
acq:AM609_04045	K04069	Actinomyces sp.	>|>>	pyruvate formate lyase activating enzyme [EC:1.97.1.4]	0.864085	1.83327	>	>>	Not Included in Pathway or Brite	Other	Other	pflA, pflC, pflE; pyruvate formate lyase activating enzyme [EC:1.97.1.4]	Hisp Only	0.96918	Hisp Only
acq:AM609_04050	K09141	Actinomyces sp.	>|>>	uncharacterized protein	0.217361	1.5451	>	>>	Not Included in Pathway or Brite	Other	Other	K09141; uncharacterized protein	Hisp Only	1.32774	Hisp Only
acq:AM609_04055	K06990	Actinomyces sp.	>|>>	MEMO1 family protein	0.712331	1.50805	>	>>	Brite Hierarchies	Protein families: signaling, cellular processes	Cytoskeleton proteins	MEMO1; MEMO1 family protein	Hisp Only	0.795719	Hisp Only
acq:AM609_04125	K02887	Actinomyces sp.	>>|>	large subunit ribosomal protein L20	1.13399	0.853415	>>	>	Genetic Information Processing	Translation	Ribosome	RP-L20, MRPL20, rplT; large subunit ribosomal protein L20	AA Only	0.280576	Shared
acq:AM609_04535	K03311	Actinomyces sp.	>|>>	branched-chain amino acid:cation transporter, LIVCS family	0.842206	1.73006	>	>>	Not Included in Pathway or Brite	Other	Other	TC.LIVCS; branched-chain amino acid:cation transporter, LIVCS family	Hisp Only	0.887852	Hisp Only
acq:AM609_04580	K07738	Actinomyces sp.	>|>>	transcriptional repressor NrdR	0.793825	1.78458	>	>>	Brite Hierarchies	Protein families: genetic information processing	Transcription factors	nrdR; transcriptional repressor NrdR	Hisp Only	0.990752	Hisp Only
acq:AM609_04885	K06147	Actinomyces sp.	>|>>	ATP-binding cassette, subfamily B, bacterial	0.0935583	1.62182	>	>>	Brite Hierarchies	Protein families: signaling, cellular processes	Transporters	ABCB-BAC; ATP-binding cassette, subfamily B, bacterial	Hisp Only	1.52827	Hisp Only
acq:AM609_04955	K01208	Actinomyces sp.	>|>>	cyclomaltodextrinase / maltogenic alpha-amylase / neopullulanase [EC:3.2.1.54 3.2.1.133 3.2.1.135]	0.231611	1.63615	>	>>	Metabolism	Carbohydrate metabolism	Starch and sucrose metabolism	cd, ma, nplT; cyclomaltodextrinase / maltogenic alpha-amylase / neopullulanase [EC:3.2.1.54 3.2.1.133 3.2.1.135]	Hisp Only	1.40454	Hisp Only
acq:AM609_05060	K02968	Actinomyces sp.	>>|>	small subunit ribosomal protein S20	1.15831	0.643287	>>	>	Genetic Information Processing	Translation	Ribosome	RP-S20, rpsT; small subunit ribosomal protein S20	AA Only	0.515023	AA Only
acq:AM609_05080	K02004	Actinomyces sp.	>|>>	putative ABC transport system permease protein	0.248398	1.77525	>	>>	Brite Hierarchies	Protein families: signaling, cellular processes	Transporters	ABC.CD.P; putative ABC transport system permease protein	Hisp Only	1.52685	Hisp Only
acq:AM609_05140	K01695	Actinomyces sp.	>|>>	tryptophan synthase alpha chain [EC:4.2.1.20]	0.323328	1.64417	>	>>	Metabolism	Amino acid metabolism	Phenylalanine, tyrosine, tryptophan biosyn.	trpA; tryptophan synthase alpha chain [EC:4.2.1.20]	Hisp Only	1.32084	Hisp Only
acq:AM609_05270	K01990	Actinomyces sp.	>|>>	ABC-2 type transport system ATP-binding protein	0.772963	1.38219	>	>>	Brite Hierarchies	Protein families: signaling, cellular processes	Transporters	ABC-2.A; ABC-2 type transport system ATP-binding protein	Hisp Only	0.609229	Hisp Only
acq:AM609_05345	K07052	Actinomyces sp.	>|>>	uncharacterized protein	0.631301	3.84077	>	>>	Brite Hierarchies	Protein families: metabolism	Peptidases and inhibitors	K07052; CAAX protease family protein	Hisp Only	3.20947	Hisp Only
acq:AM609_05505	K04564	Actinomyces sp.	>|>>	superoxide dismutase, Fe-Mn family [EC:1.15.1.1]	1.08597	1.45776	>	>>	Cellular Processes	Transport and catabolism	Peroxisome	SOD2; superoxide dismutase, Fe-Mn family [EC:1.15.1.1]	Hisp Only	0.371795	Shared
acq:AM609_05540	K00895	Actinomyces sp.	>>|>	diphosphate-dependent phosphofructokinase [EC:2.7.1.90]	1.18943	0.48975	>>	>	Metabolism	Carbohydrate metabolism	Fructose and mannose metabolism	pfp, PFP; diphosphate-dependent phosphofructokinase [EC:2.7.1.90]	AA Only	0.699683	AA Only
acq:AM609_05635	K03499	Actinomyces sp.	>|>>	trk system potassium uptake protein	0.731724	1.61793	>	>>	Brite Hierarchies	Protein families: signaling, cellular processes	Transporters	trkA, ktrA, ktrC; trk/ktr system potassium uptake protein	Hisp Only	0.886203	Hisp Only
acq:AM609_05835	K20814	Actinomyces sp.	>|>>	Pup amidohydrolase [EC:3.5.1.119]	0.480687	1.5316	>	>>	Brite Hierarchies	Protein families: genetic information processing	Proteasome	dop; Pup amidohydrolase [EC:3.5.1.119]	Hisp Only	1.05092	Hisp Only
acq:AM609_06020	K06958	Actinomyces sp.	>|>>	RNase adapter protein RapZ	0.757506	1.54399	>	>>	Brite Hierarchies	Protein families: genetic information processing	Messenger RNA biogenesis	rapZ; RNase adapter protein RapZ	Hisp Only	0.786482	Hisp Only
acq:AM609_06035	K00134	Actinomyces sp.	>>|>	glyceraldehyde 3-phosphate dehydrogenase [EC:1.2.1.12]	1.34216	0.782442	>>	>	Brite Hierarchies	Protein families: signaling, cellular processes	Exosome	GAPDH, gapA; glyceraldehyde 3-phosphate dehydrogenase (phosphorylating) [EC:1.2.1.12]	AA Only	0.55972	AA Only
acq:AM609_06045	K01803	Actinomyces sp.	>>|>	triosephosphate isomerase (TIM) [EC:5.3.1.1]	1.23047	0.274868	>>	>	Metabolism	Carbohydrate metabolism	Fructose and mannose metabolism	TPI, tpiA; triosephosphate isomerase (TIM) [EC:5.3.1.1]	AA Only	0.955604	AA Only
acq:AM609_06065	K05896	Actinomyces sp.	>|>>	segregation and condensation protein A	0.477447	2.18105	>	>>	Brite Hierarchies	Protein families: genetic information processing	Chromosome and associated proteins	scpA; segregation and condensation protein A	Hisp Only	1.70361	Hisp Only
acq:AM609_06220	K10112	Actinomyces sp.	>|>>	multiple sugar transport system ATP-binding protein	0.418644	1.47611	>	>>	Brite Hierarchies	Protein families: signaling, cellular processes	Transporters	msmX, msmK, malK, sugC, ggtA, msiK; multiple sugar transport system ATP-binding protein [EC:7.5.2.-]	Hisp Only	1.05747	Hisp Only
acq:AM609_06225	K02026	Actinomyces sp.	>|>>	multiple sugar transport system permease protein	0.209972	1.80206	>	>>	Brite Hierarchies	Protein families: signaling, cellular processes	Transporters	ABC.MS.P1; multiple sugar transport system permease protein	Hisp Only	1.59209	Hisp Only
acq:AM609_06230	K02025	Actinomyces sp.	>|>>	multiple sugar transport system permease protein	0.028285	1.67116	>	>>	Brite Hierarchies	Protein families: signaling, cellular processes	Transporters	ABC.MS.P; multiple sugar transport system permease protein	Hisp Only	1.64287	Hisp Only
acq:AM609_06235	K02027	Actinomyces sp.	>|>>	multiple sugar transport system substrate-binding protein	0.281416	1.70591	>	>>	Brite Hierarchies	Protein families: signaling, cellular processes	Transporters	ABC.MS.S; multiple sugar transport system substrate-binding protein	Hisp Only	1.4245	Hisp Only
acq:AM609_06685	K09781	Actinomyces sp.	>|>>	uncharacterized protein	0.446061	1.69997	>	>>	Not Included in Pathway or Brite	Other	Other	K09781; uncharacterized protein	Hisp Only	1.25391	Hisp Only
acq:AM609_06730	K00765	Actinomyces sp.	>|>>	ATP phosphoribosyltransferase [EC:2.4.2.17]	0.230283	1.7715	>	>>	Metabolism	Amino acid metabolism	Histidine metabolism	hisG; ATP phosphoribosyltransferase [EC:2.4.2.17]	Hisp Only	1.54122	Hisp Only
acq:AM609_06910	K03625	Actinomyces sp.	>|>>	transcription antitermination protein NusB	1.12276	1.4441	>	>>	Brite Hierarchies	Protein families: genetic information processing	Ribosome biogenesis	nusB; transcription antitermination protein NusB	Hisp Only	0.321341	Shared
acq:AM609_06915	K02356	Actinomyces sp.	>>|>	elongation factor P	1.2628	0.97271	>>	>	Brite Hierarchies	Protein families: genetic information processing	Translation factors	efp; elongation factor P	AA Only	0.29009	Shared
acq:AM609_06995	K03655	Actinomyces sp.	>|>>	ATP-dependent DNA helicase RecG [EC:3.6.4.12]	0.369743	1.55071	>	>>	Brite Hierarchies	Protein families: genetic information processing	DNA repair and recombination proteins	recG; ATP-dependent DNA helicase RecG [EC:5.6.2.4]	Hisp Only	1.18096	Hisp Only
acq:AM609_07020	K05351	Actinomyces sp.	>|>>	D-xylulose reductase [EC:1.1.1.9]	0.594625	2.84004	>	>>	Metabolism	Carbohydrate metabolism	Pentose and glucuronate interconversions	E1.1.1.9; D-xylulose reductase [EC:1.1.1.9]	Hisp Only	2.24541	Hisp Only
acq:AM609_07040	K06147	Actinomyces sp.	>|>>	ATP-binding cassette, subfamily B, bacterial	0.424115	2.04985	>	>>	Brite Hierarchies	Protein families: signaling, cellular processes	Transporters	ABCB-BAC; ATP-binding cassette, subfamily B, bacterial	Hisp Only	1.62574	Hisp Only
acq:AM609_07060	K02051	Actinomyces sp.	>|>>	NitT/TauT family transport system substrate-binding protein	0.311563	1.67532	>	>>	Brite Hierarchies	Protein families: signaling, cellular processes	Transporters	ABC.SN.S; NitT/TauT family transport system substrate-binding protein	Hisp Only	1.36376	Hisp Only
acq:AM609_07065	K02050	Actinomyces sp.	>|>>	NitT/TauT family transport system permease protein	0.111658	3.60554	>	>>	Brite Hierarchies	Protein families: signaling, cellular processes	Transporters	ABC.SN.P; NitT/TauT family transport system permease protein	Hisp Only	3.49388	Hisp Only
acq:AM609_07355	K02029	Actinomyces sp.	>|>>	polar amino acid transport system permease protein	0.372374	2.49614	>	>>	Brite Hierarchies	Protein families: signaling, cellular processes	Transporters	ABC.PA.P; polar amino acid transport system permease protein	Hisp Only	2.12376	Hisp Only
acq:AM609_07720	K09013	Actinomyces sp.	>>|>	Fe-S cluster assembly ATP-binding protein	1.23835	0.441829	>>	>	Brite Hierarchies	Protein families: signaling, cellular processes	Transporters	sufC; Fe-S cluster assembly ATP-binding protein	AA Only	0.796519	AA Only
acq:AM609_07765	K01193	Actinomyces sp.	>|>>	beta-fructofuranosidase [EC:3.2.1.26]	0.273998	1.68139	>	>>	Metabolism	Carbohydrate metabolism	Starch and sucrose metabolism	INV, sacA; beta-fructofuranosidase [EC:3.2.1.26]	Hisp Only	1.40739	Hisp Only
acq:AM609_07980	K00989	Actinomyces sp.	>>|>>	ribonuclease PH [EC:2.7.7.56]	1.28816	1.54649	>>	>>	Brite Hierarchies	Protein families: genetic information processing	Transfer RNA biogenesis	rph; ribonuclease PH [EC:2.7.7.56]	Shared	0.258329	Shared
acq:AM609_08075	K02357	Actinomyces sp.	>>|>	elongation factor Ts	1.12354	0.706702	>>	>	Brite Hierarchies	Protein families: genetic information processing	Translation factors	tsf, TSFM; elongation factor Ts	AA Only	0.416841	Shared
acq:AM609_08320	K02474	Actinomyces sp.	>|>>	UDP-N-acetyl-D-glucosamine/UDP-N-acetyl-D-galactosamine dehydrogenase [EC:1.1.1.136 1.1.1.-]	0.0597965	1.96907	>	>>	Metabolism	Carbohydrate metabolism	Amino sugar, nucleotide sugar metabolism	wbpO; UDP-N-acetyl-D-glucosamine/UDP-N-acetyl-D-galactosamine dehydrogenase [EC:1.1.1.136 1.1.1.-]	Hisp Only	1.90927	Hisp Only
acq:AM609_08375	K02004	Actinomyces sp.	>|>>	putative ABC transport system permease protein	0.663645	1.60907	>	>>	Brite Hierarchies	Protein families: signaling, cellular processes	Transporters	ABC.CD.P; putative ABC transport system permease protein	Hisp Only	0.945428	Hisp Only
acq:AM609_08440	K03486	Actinomyces sp.	>|>>	GntR family transcriptional regulator, trehalose operon transcriptional repressor	0.418647	1.75611	>	>>	Brite Hierarchies	Protein families: genetic information processing	Transcription factors	treR2, treR; GntR family transcriptional regulator, trehalose operon transcriptional repressor	Hisp Only	1.33746	Hisp Only
acq:AM609_08595	K16906	Actinomyces sp.	>|>>	fluoroquinolone transport system permease protein	0.284243	1.53873	>	>>	Brite Hierarchies	Protein families: signaling, cellular processes	Transporters	K16906; fluoroquinolone transport system permease protein	Hisp Only	1.25449	Hisp Only
acq:AM609_08820	K05847	Actinomyces sp.	>|>>	osmoprotectant transport system ATP-binding protein [EC:7.6.2.9]	0.998972	1.4859	>	>>	Brite Hierarchies	Protein families: signaling, cellular processes	Transporters	opuA; osmoprotectant transport system ATP-binding protein [EC:7.6.2.9]	Hisp Only	0.48693	Shared
acq:AM609_08875	K01679	Actinomyces sp.	>>|>	fumarate hydratase, class II [EC:4.2.1.2]	1.18385	0.613641	>>	>	Metabolism	Carbohydrate metabolism	Pyruvate metabolism	E4.2.1.2B, fumC, FH; fumarate hydratase, class II [EC:4.2.1.2]	AA Only	0.570205	AA Only
acq:AM609_09175	K00024	Actinomyces sp.	>>|>	malate dehydrogenase [EC:1.1.1.37]	1.1422	0.836899	>>	>	Metabolism	Energy metabolism	Methane metabolism	mdh; malate dehydrogenase [EC:1.1.1.37]	AA Only	0.305297	Shared
acq:AM609_09200	K01902	Actinomyces sp.	>|>>	succinyl-CoA synthetase alpha subunit [EC:6.2.1.5]	0.98859	1.55685	>	>>	Metabolism	Carbohydrate metabolism	Propanoate metabolism	sucD; succinyl-CoA synthetase alpha subunit [EC:6.2.1.5]	Hisp Only	0.568257	Hisp Only
acq:AM609_09205	K01903	Actinomyces sp.	>|>>	succinyl-CoA synthetase beta subunit [EC:6.2.1.5]	0.994187	1.55697	>	>>	Metabolism	Carbohydrate metabolism	Propanoate metabolism	sucC; succinyl-CoA synthetase beta subunit [EC:6.2.1.5]	Hisp Only	0.562782	Hisp Only
acq:AM609_09315	K10117	Actinomyces sp.	>|>>	raffinose/stachyose/melibiose transport system substrate-binding protein	0.605063	1.65075	>	>>	Brite Hierarchies	Protein families: signaling, cellular processes	Transporters	msmE; raffinose/stachyose/melibiose transport system substrate-binding protein	Hisp Only	1.04569	Hisp Only
acq:AM609_09530	K03322	Actinomyces sp.	>|>>	manganese transport protein	0.482575	1.5021	>	>>	Brite Hierarchies	Protein families: signaling, cellular processes	Transporters	mntH; manganese transport protein	Hisp Only	1.01952	Hisp Only
acq:AM609_09565	K01126	Actinomyces sp.	>|>>	glycerophosphoryl diester phosphodiesterase [EC:3.1.4.46]	0.158048	1.95281	>	>>	Metabolism	Lipid metabolism	Glycerophospholipid metabolism	E3.1.4.46, glpQ, ugpQ; glycerophosphoryl diester phosphodiesterase [EC:3.1.4.46]	Hisp Only	1.79476	Hisp Only
acq:AM609_09670	K06949	Actinomyces sp.	>>|>	ribosome biogenesis GTPase / thiamine phosphate phosphatase [EC:3.6.1.- 3.1.3.100]	1.25406	0.782403	>>	>	Brite Hierarchies	Protein families: genetic information processing	Ribosome biogenesis	rsgA, engC; ribosome biogenesis GTPase / thiamine phosphate phosphatase [EC:3.6.1.- 3.1.3.100]	AA Only	0.471657	Shared
acq:AM609_09745	K00371	Actinomyces sp.	>|>>	nitrate reductase / nitrite oxidoreductase, beta subunit [EC:1.7.5.1 1.7.99.-]	0.207709	1.31444	>	>>	Brite Hierarchies	Protein families: signaling, cellular processes	Transporters	narH, narY, nxrB; nitrate reductase / nitrite oxidoreductase, beta subunit [EC:1.7.5.1 1.7.99.-]	Hisp Only	1.10673	Hisp Only
acq:AM609_10175	K16870	Actinomyces sp.	>|>>	N-acetylglucosaminyl-diphospho-decaprenol L-rhamnosyltransferase [EC:2.4.1.289]	0.236114	1.70896	>	>>	Brite Hierarchies	Protein families: metabolism	Glycosyltransferases	wbbL; N-acetylglucosaminyl-diphospho-decaprenol L-rhamnosyltransferase [EC:2.4.1.289]	Hisp Only	1.47285	Hisp Only
acq:AM609_10475	K00340	Actinomyces sp.	>>|>	NADH-quinone oxidoreductase subunit K [EC:7.1.1.2]	1.13741	0.549683	>>	>	Metabolism	Energy metabolism	Oxidative phosphorylation	nuoK; NADH-quinone oxidoreductase subunit K [EC:7.1.1.2]	AA Only	0.587727	AA Only
acq:AM609_10480	K00339	Actinomyces sp.	>>|>	NADH-quinone oxidoreductase subunit J [EC:7.1.1.2]	1.12721	0.93034	>>	>	Metabolism	Energy metabolism	Oxidative phosphorylation	nuoJ; NADH-quinone oxidoreductase subunit J [EC:7.1.1.2]	AA Only	0.19687	Shared
acq:AM609_10500	K00335	Actinomyces sp.	>>|>	NADH-quinone oxidoreductase subunit F [EC:7.1.1.2]	1.07679	0.775446	>>	>	Metabolism	Energy metabolism	Oxidative phosphorylation	nuoF; NADH-quinone oxidoreductase subunit F [EC:7.1.1.2]	AA Only	0.301346	Shared
acq:AM609_10555	K02549	Actinomyces sp.	>|>>	O-succinylbenzoate synthase [EC:4.2.1.113]	0.431235	1.5475	>	>>	Metabolism	Metabolism of cofactors and vitamins	Ubiquinone, other terpenoid-quinone biosyn.	menC; o-succinylbenzoate synthase [EC:4.2.1.113]	Hisp Only	1.11626	Hisp Only
acq:AM609_10700	K01223	Actinomyces sp.	>|>>	6-phospho-beta-glucosidase [EC:3.2.1.86]	0.27277	1.65118	>	>>	Metabolism	Carbohydrate metabolism	Starch and sucrose metabolism	E3.2.1.86B, bglA; 6-phospho-beta-glucosidase [EC:3.2.1.86]	Hisp Only	1.37841	Hisp Only
acq:AM609_11050	K03624	Actinomyces sp.	>|>>	transcription elongation factor GreA	0.790419	1.77926	>	>>	Brite Hierarchies	Protein families: genetic information processing	Transcription machinery	greA; transcription elongation factor GreA	Hisp Only	0.988844	Hisp Only
acq:AM609_11105	K06889	Actinomyces sp.	>|>>	uncharacterized protein	0.0954247	1.69537	>	>>	Not Included in Pathway or Brite	Other	Other	K06889; uncharacterized protein	Hisp Only	1.59995	Hisp Only
acq:AM609_11235	K01689	Actinomyces sp.	>>|>	enolase [EC:4.2.1.11]	1.3997	0.840421	>>	>	Metabolism	Energy metabolism	Methane metabolism	ENO, eno; enolase [EC:4.2.1.11]	AA Only	0.559284	AA Only
acq:AM609_11405	K21471	Actinomyces sp.	>>|>	peptidoglycan DL-endopeptidase CwlO [EC:3.4.-.-]	1.28771	0.57002	>>	>	Brite Hierarchies	Protein families: metabolism	Peptidases and inhibitors	cwlO; peptidoglycan DL-endopeptidase CwlO [EC:3.4.-.-]	AA Only	0.717689	AA Only
acq:AM609_11525	K19134	Actinomyces sp.	>|>>	CRISPR-associated protein Csx10	0.344533	1.57616	>	>>	Brite Hierarchies	Protein families: signaling, cellular processes	Prokaryotic defense system	csx10; CRISPR-associated protein Csx10	Hisp Only	1.23163	Hisp Only
acq:AM609_11690	K03696	Actinomyces sp.	>>|>	ATP-dependent Clp protease ATP-binding subunit ClpC	1.16388	0.808098	>>	>	Brite Hierarchies	Protein families: genetic information processing	Chaperones and folding catalysts	clpC; ATP-dependent Clp protease ATP-binding subunit ClpC	AA Only	0.355781	Shared
acq:AM609_11735	K01992	Actinomyces sp.	>>|>	ABC-2 type transport system permease protein	1.80145	1.16678	>>	>	Brite Hierarchies	Protein families: signaling, cellular processes	Transporters	ABC-2.P; ABC-2 type transport system permease protein	AA Only	0.634668	AA Only
acq:AM609_12160	K04077	Actinomyces sp.	>>|>	chaperonin GroEL	1.81245	0.525317	>>	>	Brite Hierarchies	Protein families: genetic information processing	Chaperones and folding catalysts	groEL, HSPD1; chaperonin GroEL [EC:5.6.1.7]	AA Only	1.28713	AA Only
acq:AM609_12205	K10112	Actinomyces sp.	>>|>	multiple sugar transport system ATP-binding protein	1.13414	0.241076	>>	>	Brite Hierarchies	Protein families: signaling, cellular processes	Transporters	msmX, msmK, malK, sugC, ggtA, msiK; multiple sugar transport system ATP-binding protein [EC:7.5.2.-]	AA Only	0.893067	AA Only
acq:AM609_12230	K03218	Actinomyces sp.	>|>>	23S rRNA (guanosine2251-2'-O)-methyltransferase [EC:2.1.1.185]	0.388543	1.66974	>	>>	Brite Hierarchies	Protein families: genetic information processing	Ribosome biogenesis	rlmB; 23S rRNA (guanosine2251-2'-O)-methyltransferase [EC:2.1.1.185]	Hisp Only	1.2812	Hisp Only
acq:AM609_12235	K01883	Actinomyces sp.	>>|>	cysteinyl-tRNA synthetase [EC:6.1.1.16]	1.21931	0.773011	>>	>	Brite Hierarchies	Protein families: genetic information processing	Transfer RNA biogenesis	CARS, cysS; cysteinyl-tRNA synthetase [EC:6.1.1.16]	AA Only	0.446297	Shared
acq:AM609_12290	K01624	Actinomyces sp.	>|>>	fructose-bisphosphate aldolase, class II [EC:4.1.2.13]	0.0723847	2.61472	>	>>	Metabolism	Carbohydrate metabolism	Fructose and mannose metabolism	FBA, fbaA; fructose-bisphosphate aldolase, class II [EC:4.1.2.13]	Hisp Only	2.54233	Hisp Only
acq:AM609_12305	K02770	Actinomyces sp.	>|>>	fructose PTS system EIIBC or EIIC component [EC:2.7.1.202]	0.0616419	2.11741	>	>>	Brite Hierarchies	Protein families: signaling, cellular processes	Transporters	fruA; fructose PTS system EIIBC or EIIC component [EC:2.7.1.202]	Hisp Only	2.05577	Hisp Only
acq:AM609_12310	K02769	Actinomyces sp.	>|>>	fructose PTS system EIIB component [EC:2.7.1.202]	0.000473326	1.7202	>	>>	Brite Hierarchies	Protein families: signaling, cellular processes	Transporters	fruAb; fructose PTS system EIIB component [EC:2.7.1.202]	Hisp Only	1.71973	Hisp Only
acq:AM609_12315	K02768	Actinomyces sp.	>|>>	fructose PTS system EIIA component [EC:2.7.1.202]	0.0522901	2.29767	>	>>	Brite Hierarchies	Protein families: signaling, cellular processes	Transporters	fruB; fructose PTS system EIIA component [EC:2.7.1.202]	Hisp Only	2.24538	Hisp Only
acq:AM609_12355	K07727	Actinomyces sp.	>|>>	putative transcriptional regulator	0.447563	1.68074	>	>>	Brite Hierarchies	Protein families: genetic information processing	Transcription factors	K07727; putative transcriptional regulator	Hisp Only	1.23318	Hisp Only
acq:AM609_12415	K04043	Actinomyces sp.	>>|>	molecular chaperone DnaK	1.17774	0.498529	>>	>	Brite Hierarchies	Protein families: genetic information processing	Chaperones and folding catalysts	dnaK, HSPA9; molecular chaperone DnaK	AA Only	0.679215	AA Only
acq:AM609_12505	K03319	Actinomyces sp.	>|>>	divalent anion:Na+ symporter, DASS family	1.15471	2.65229	>	>>	Not Included in Pathway or Brite	Other	Other	TC.DASS; divalent anion:Na+ symporter, DASS family	Hisp Only	1.49757	Hisp Only
acq:AM609_12630	K07452	Actinomyces sp.	>|>>	5-methylcytosine-specific restriction enzyme B [EC:3.1.21.-]	0.282994	5.23136	>	>>	Brite Hierarchies	Protein families: signaling, cellular processes	Prokaryotic defense system	mcrB; 5-methylcytosine-specific restriction enzyme B [EC:3.1.21.-]	Hisp Only	4.94836	Hisp Only
acq:AM609_12805	K02283	Actinomyces sp.	>|>>	pilus assembly protein CpaF [EC:7.4.2.8]	1.08054	1.63232	>	>>	Brite Hierarchies	Protein families: signaling, cellular processes	Secretion system	cpaF, tadA; pilus assembly protein CpaF [EC:7.4.2.8]	Hisp Only	0.551779	Hisp Only
acq:AM609_12855	K10914	Actinomyces sp.	>>|>	CRP/FNR family transcriptional regulator, cyclic AMP receptor protein	1.21015	0.729383	>>	>	Brite Hierarchies	Protein families: genetic information processing	Transcription factors	crp; CRP/FNR family transcriptional regulator, cyclic AMP receptor protein	AA Only	0.480765	Shared
acq:AM609_12920	K01858	Actinomyces sp.	>|>>	myo-inositol-1-phosphate synthase [EC:5.5.1.4]	1.13168	1.74203	>	>>	Metabolism	Carbohydrate metabolism	Inositol phosphate metabolism	INO1, ISYNA1; myo-inositol-1-phosphate synthase [EC:5.5.1.4]	Hisp Only	0.610346	Hisp Only
acq:AM609_13030	K03491	Actinomyces sp.	>|>>	lichenan operon transcriptional antiterminator	0.376586	3.94123	>	>>	Brite Hierarchies	Protein families: genetic information processing	Transcription factors	licR; probable licABCH operon transcriptional regulator	Hisp Only	3.56464	Hisp Only
acq:AM609_13045	K01223	Actinomyces sp.	>|>>	6-phospho-beta-glucosidase [EC:3.2.1.86]	0.450594	2.26526	>	>>	Metabolism	Carbohydrate metabolism	Starch and sucrose metabolism	E3.2.1.86B, bglA; 6-phospho-beta-glucosidase [EC:3.2.1.86]	Hisp Only	1.81467	Hisp Only
acq:AM609_13085	K20460	Actinomyces sp.	>|>>	lantibiotic transport system permease protein	0.453143	1.56718	>	>>	Brite Hierarchies	Protein families: signaling, cellular processes	Transporters	nukE, mcdE, sboE; lantibiotic transport system permease protein	Hisp Only	1.11403	Hisp Only
acq:AM609_13145	K00928	Actinomyces sp.	>>|>	aspartate kinase [EC:2.7.2.4]	1.44967	0.940474	>>	>	Metabolism	Amino acid metabolism	Glycine, serine and threonine metabolism	lysC; aspartate kinase [EC:2.7.2.4]	AA Only	0.509193	AA Only
acq:AM609_13505	K03655	Actinomyces sp.	<|>>	ATP-dependent DNA helicase RecG [EC:3.6.4.12]	-0.178917	6.15427	<	>>	Brite Hierarchies	Protein families: genetic information processing	DNA repair and recombination proteins	recG; ATP-dependent DNA helicase RecG [EC:5.6.2.4]	Hisp Only	6.33319	Hisp Only
acq:AM609_13585	K07154	Actinomyces sp.	>|>>	serine/threonine-protein kinase HipA [EC:2.7.11.1]	0.323493	1.51185	>	>>	Brite Hierarchies	Protein families: signaling, cellular processes	Prokaryotic defense system	hipA; serine/threonine-protein kinase HipA [EC:2.7.11.1]	Hisp Only	1.18836	Hisp Only
acq:AM609_13615	K11737	Actinomyces sp.	>>|>	D-serine/D-alanine/glycine transporter	1.18288	0.828906	>>	>	Brite Hierarchies	Protein families: signaling, cellular processes	Transporters	cycA; D-serine/D-alanine/glycine transporter	AA Only	0.353969	Shared
acq:AM609_13765	K12510	Actinomyces sp.	<<|>	tight adherence protein B	-1.21683	0.977744	<<	>	Brite Hierarchies	Protein families: signaling, cellular processes	Secretion system	tadB; tight adherence protein B	AA Only	2.19457	AA Only
acq:AM609_13875	K20486	Actinomyces sp.	>|>>	lantibiotic leader peptide-processing serine protease [EC:3.4.21.-]	0.124738	1.63128	>	>>	Brite Hierarchies	Protein families: metabolism	Peptidases and inhibitors	nisP, epiP; lantibiotic leader peptide-processing serine protease [EC:3.4.21.-]	Hisp Only	1.50655	Hisp Only
acq:AM609_13975	K08167	Actinomyces sp.	>|>>	MFS transporter, DHA2 family, multidrug resistance protein	0.24611	1.76352	>	>>	Brite Hierarchies	Protein families: signaling, cellular processes	Transporters	smvA, qacA, lfrA; MFS transporter, DHA2 family, multidrug resistance protein	Hisp Only	1.51741	Hisp Only
acq:AM609_14010	K14445	Actinomyces sp.	>|>>	solute carrier family 13 (sodium-dependent dicarboxylate transporter), member 2/3/5	0.390248	1.72038	>	>>	Brite Hierarchies	Protein families: signaling, cellular processes	Transporters	SLC13A2_3_5; solute carrier family 13 (sodium-dependent dicarboxylate transporter), member 2/3/5	Hisp Only	1.33013	Hisp Only
acq:AM609_14025	K07173	Actinomyces sp.	>>|>	S-ribosylhomocysteine lyase [EC:4.4.1.21]	1.45613	0.790974	>>	>	Metabolism	Amino acid metabolism	Cysteine and methionine metabolism	luxS; S-ribosylhomocysteine lyase [EC:4.4.1.21]	AA Only	0.665153	AA Only
acq:AM609_14255	K01921	Actinomyces sp.	<|>>	D-alanine-D-alanine ligase [EC:6.3.2.4]	-0.031205	1.93649	<	>>	Metabolism	Metabolism of other amino acids	D-Amino acid metabolism	ddl; D-alanine-D-alanine ligase [EC:6.3.2.4]	Hisp Only	1.96769	Hisp Only
acq:AM609_14270	K00661	Actinomyces sp.	>>|>	maltose O-acetyltransferase [EC:2.3.1.79]	2.49659	1.96947	>>	>	Not Included in Pathway or Brite	Other	Other	maa; maltose O-acetyltransferase [EC:2.3.1.79]	AA Only	0.527112	AA Only
acq:AM609_14420	K01992	Actinomyces sp.	>|>>	ABC-2 type transport system permease protein	0.441353	2.28566	>	>>	Brite Hierarchies	Protein families: signaling, cellular processes	Transporters	ABC-2.P; ABC-2 type transport system permease protein	Hisp Only	1.8443	Hisp Only
acq:AM609_14480	K02990	Actinomyces sp.	>>|>	small subunit ribosomal protein S6	1.15739	0.302485	>>	>	Brite Hierarchies	Protein families: genetic information processing	Mitochondrial biogenesis	RP-S6, MRPS6, rpsF; small subunit ribosomal protein S6	AA Only	0.854904	AA Only
acq:AM609_14605	K21397	Actinomyces sp.	>|>>	ABC transport system ATP-binding/permease protein	0.514013	1.93356	>	>>	Brite Hierarchies	Protein families: signaling, cellular processes	Transporters	K21397; ABC transport system ATP-binding/permease protein	Hisp Only	1.41955	Hisp Only
acq:AM609_14615	K14645	Actinomyces sp.	>|>>	serine protease [EC:3.4.21.-]	0.193861	1.60011	>	>>	Brite Hierarchies	Protein families: metabolism	Peptidases and inhibitors	K14645; serine protease [EC:3.4.21.-]	Hisp Only	1.40625	Hisp Only
acq:AM609_14705	K02073	Actinomyces sp.	>|>>	D-methionine transport system substrate-binding protein	0.631197	2.24577	>	>>	Brite Hierarchies	Protein families: signaling, cellular processes	Transporters	metQ; D-methionine transport system substrate-binding protein	Hisp Only	1.61457	Hisp Only
acq:AM609_14800	K07445	Actinomyces sp.	>|>>	putative DNA methylase	0.673196	1.74041	>	>>	Not Included in Pathway or Brite	Other	Other	K07445; putative DNA methylase	Hisp Only	1.06721	Hisp Only
acq:AM609_14915	K02004	Actinomyces sp.	>|>>	putative ABC transport system permease protein	0.128266	1.7337	>	>>	Brite Hierarchies	Protein families: signaling, cellular processes	Transporters	ABC.CD.P; putative ABC transport system permease protein	Hisp Only	1.60543	Hisp Only
acq:AM609_15045	K14155	Actinomyces sp.	>|>>	cysteine-S-conjugate beta-lyase [EC:4.4.1.13]	0.953481	1.4087	>	>>	Metabolism	Amino acid metabolism	Cysteine and methionine metabolism	patB, malY; cysteine-S-conjugate beta-lyase [EC:4.4.1.13]	Hisp Only	0.455224	Shared
acq:AM609_15175	K01990	Actinomyces sp.	>>|>>	ABC-2 type transport system ATP-binding protein	1.60471	4.12185	>>	>>	Brite Hierarchies	Protein families: signaling, cellular processes	Transporters	ABC-2.A; ABC-2 type transport system ATP-binding protein	Shared	2.51715	Shared
acq:AM609_15320	K06994	Actinomyces sp.	>|>>	putative drug exporter of the RND superfamily	0.397982	2.50511	>	>>	Not Included in Pathway or Brite	Other	Other	K06994; putative drug exporter of the RND superfamily	Hisp Only	2.10713	Hisp Only
acq:AM609_15325	K01978	Actinomyces sp.	>>|>	M1 RNA	2.03179	0.41531	>>	>	Brite Hierarchies	Protein families: genetic information processing	Transfer RNA biogenesis	rnpB; M1 RNA	AA Only	1.61648	AA Only
actc:CHIBA101_0028	K06200	Actinomyces sp.	>>|>	carbon starvation protein	1.1762	0.770528	>>	>	Not Included in Pathway or Brite	Other	Other	cstA; carbon starvation protein	AA Only	0.405673	Shared
actc:CHIBA101_0033	K09136	Actinomyces sp.	>|>>	ribosomal protein S12 methylthiotransferase accessory factor	0.652441	1.87408	>	>>	Brite Hierarchies	Protein families: genetic information processing	Ribosome biogenesis	ycaO; ribosomal protein S12 methylthiotransferase accessory factor	Hisp Only	1.22164	Hisp Only
actc:CHIBA101_0072	K06400	Actinomyces sp.	<<|<	site-specific DNA recombinase	-1.32291	-0.499457	<<	<	Not Included in Pathway or Brite	Other	Other	spoIVCA; site-specific DNA recombinase	AA Only	0.823453	AA Only
actc:CHIBA101_0101	K00088	Actinomyces sp.	>|>>	IMP dehydrogenase [EC:1.1.1.205]	0.850474	1.88625	>	>>	Metabolism	Nucleotide metabolism	Purine metabolism	IMPDH, guaB; IMP dehydrogenase [EC:1.1.1.205]	Hisp Only	1.03577	Hisp Only
actc:CHIBA101_0225	K23393	Actinomyces sp.	>>|>	lipid II isoglutaminyl synthase (glutamine-hydrolysing) [EC:6.3.5.13]	2.06363	1.09633	>>	>	Metabolism	Glycan biosynthesis and metabolism	Peptidoglycan biosynthesis	murT; lipid II isoglutaminyl synthase (glutamine-hydrolysing) [EC:6.3.5.13]	AA Only	0.967306	AA Only
actc:CHIBA101_0244	K02283	Actinomyces sp.	>|>>	pilus assembly protein CpaF [EC:7.4.2.8]	0.371753	1.72679	>	>>	Brite Hierarchies	Protein families: signaling, cellular processes	Secretion system	cpaF, tadA; pilus assembly protein CpaF [EC:7.4.2.8]	Hisp Only	1.35504	Hisp Only
actc:CHIBA101_0255	K02484	Actinomyces sp.	>>|>>	two-component system, OmpR family, sensor kinase [EC:2.7.13.3]	1.4509	1.5929	>>	>>	Brite Hierarchies	Protein families: signaling, cellular processes	Two-component system	K02484; two-component system, OmpR family, sensor kinase [EC:2.7.13.3]	Shared	0.142007	Shared
actc:CHIBA101_0262	K03762	Actinomyces sp.	>>|>	MFS transporter, MHS family, proline/betaine transporter	1.65177	0.657089	>>	>	Brite Hierarchies	Protein families: signaling, cellular processes	Transporters	proP; MFS transporter, MHS family, proline/betaine transporter	AA Only	0.994676	AA Only
actc:CHIBA101_0282	K01834	Actinomyces sp.	>>|>	2,3-bisphosphoglycerate-dependent phosphoglycerate mutase [EC:5.4.2.11]	1.35068	0.942284	>>	>	Metabolism	Energy metabolism	Methane metabolism	PGAM, gpmA; 2,3-bisphosphoglycerate-dependent phosphoglycerate mutase [EC:5.4.2.11]	AA Only	0.408394	Shared
actc:CHIBA101_0289	K06131	Actinomyces sp.	<<|<	cardiolipin synthase A/B [EC:2.7.8.-]	-1.34992	-0.835467	<<	<	Metabolism	Lipid metabolism	Glycerophospholipid metabolism	clsA_B; cardiolipin synthase A/B [EC:2.7.8.-]	AA Only	0.514455	AA Only
actc:CHIBA101_0332	K01494	Actinomyces sp.	>>|>	dCTP deaminase [EC:3.5.4.13]	1.32542	0.293327	>>	>	Metabolism	Nucleotide metabolism	Pyrimidine metabolism	dcd; dCTP deaminase [EC:3.5.4.13]	AA Only	1.03209	AA Only
actc:CHIBA101_0354	K01596	Actinomyces sp.	>>|>	phosphoenolpyruvate carboxykinase (GTP) [EC:4.1.1.32]	1.3755	0.528292	>>	>	Metabolism	Carbohydrate metabolism	Pyruvate metabolism	E4.1.1.32, pckA, PCK; phosphoenolpyruvate carboxykinase (GTP) [EC:4.1.1.32]	AA Only	0.847204	AA Only
actc:CHIBA101_0374	K02770	Actinomyces sp.	>|>>	fructose PTS system EIIBC or EIIC component [EC:2.7.1.202]	0.624647	1.87748	>	>>	Brite Hierarchies	Protein families: signaling, cellular processes	Transporters	fruA; fructose PTS system EIIBC or EIIC component [EC:2.7.1.202]	Hisp Only	1.25283	Hisp Only
actc:CHIBA101_0407	K07305	Actinomyces sp.	>>|>>	peptide-methionine (R)-S-oxide reductase [EC:1.8.4.12]	1.5024	1.8759	>>	>>	Not Included in Pathway or Brite	Other	Other	msrB; peptide-methionine (R)-S-oxide reductase [EC:1.8.4.12]	Shared	0.373503	Shared
actc:CHIBA101_0439	K02050	Actinomyces sp.	>|>>	NitT/TauT family transport system permease protein	0.117949	1.94035	>	>>	Brite Hierarchies	Protein families: signaling, cellular processes	Transporters	ABC.SN.P; NitT/TauT family transport system permease protein	Hisp Only	1.8224	Hisp Only
actc:CHIBA101_0442	K03696	Actinomyces sp.	>>|>>	ATP-dependent Clp protease ATP-binding subunit ClpC	1.47068	1.27155	>>	>>	Brite Hierarchies	Protein families: genetic information processing	Chaperones and folding catalysts	clpC; ATP-dependent Clp protease ATP-binding subunit ClpC	Shared	0.199129	Shared
actc:CHIBA101_0471	K00641	Actinomyces sp.	>>|>	homoserine O-acetyltransferase/O-succinyltransferase [EC:2.3.1.31 2.3.1.46]	1.72891	1.37985	>>	>	Metabolism	Energy metabolism	Sulfur metabolism	metX; homoserine O-acetyltransferase/O-succinyltransferase [EC:2.3.1.31 2.3.1.46]	AA Only	0.349068	Shared
actc:CHIBA101_0499	K01918	Actinomyces sp.	<<|<	pantoate--beta-alanine ligase [EC:6.3.2.1]	-1.26937	-1.21008	<<	<	Metabolism	Metabolism of cofactors and vitamins	Pantothenate and CoA biosynthesis	panC; pantoate--beta-alanine ligase [EC:6.3.2.1]	AA Only	0.0592867	Shared
actc:CHIBA101_0506	K00045	Actinomyces sp.	<<|>	mannitol 2-dehydrogenase [EC:1.1.1.67]	-1.66956	0.134821	<<	>	Metabolism	Carbohydrate metabolism	Fructose and mannose metabolism	E1.1.1.67, mtlK; mannitol 2-dehydrogenase [EC:1.1.1.67]	AA Only	1.80438	AA Only
actc:CHIBA101_0547	K05878	Actinomyces sp.	<<|<	phosphoenolpyruvate---glycerone phosphotransferase subunit DhaK [EC:2.7.1.121]	-1.17272	-0.803813	<<	<	Metabolism	Lipid metabolism	Glycerolipid metabolism	dhaK; phosphoenolpyruvate---glycerone phosphotransferase subunit DhaK [EC:2.7.1.121]	AA Only	0.368909	Shared
actc:CHIBA101_0551	K03498	Actinomyces sp.	>|>>	trk system potassium uptake protein	0.770807	1.69913	>	>>	Brite Hierarchies	Protein families: signaling, cellular processes	Transporters	trkH, trkG, ktrB, ktrD; trk/ktr system potassium uptake protein	Hisp Only	0.928318	Hisp Only
actc:CHIBA101_0614	K02988	Actinomyces sp.	>>|>	small subunit ribosomal protein S5	1.10214	0.378705	>>	>	Genetic Information Processing	Translation	Ribosome	RP-S5, MRPS5, rpsE; small subunit ribosomal protein S5	AA Only	0.723431	AA Only
actc:CHIBA101_0617	K03076	Actinomyces sp.	>>|>	preprotein translocase subunit SecY	1.22998	0.350409	>>	>	Brite Hierarchies	Protein families: signaling, cellular processes	Secretion system	secY; preprotein translocase subunit SecY	AA Only	0.879568	AA Only
actc:CHIBA101_0618	K00939	Actinomyces sp.	>>|>	adenylate kinase [EC:2.7.4.3]	1.2213	1.32653	>>	>	Metabolism	Nucleotide metabolism	Purine metabolism	adk, AK; adenylate kinase [EC:2.7.4.3]	AA Only	0.105235	Shared
actc:CHIBA101_0621	K02952	Actinomyces sp.	>>|>	small subunit ribosomal protein S13	2.2948	0.548271	>>	>	Genetic Information Processing	Translation	Ribosome	RP-S13, rpsM; small subunit ribosomal protein S13	AA Only	1.74653	AA Only
actc:CHIBA101_0622	K02948	Actinomyces sp.	<|>>	small subunit ribosomal protein S11	-0.226886	3.52511	<	>>	Genetic Information Processing	Translation	Ribosome	RP-S11, MRPS11, rpsK; small subunit ribosomal protein S11	Hisp Only	3.752	Hisp Only
actc:CHIBA101_0624	K02879	Actinomyces sp.	>|>>	large subunit ribosomal protein L17	0.703316	1.74182	>	>>	Genetic Information Processing	Translation	Ribosome	RP-L17, MRPL17, rplQ; large subunit ribosomal protein L17	Hisp Only	1.03851	Hisp Only
actc:CHIBA101_0629	K02996	Actinomyces sp.	>>|>	small subunit ribosomal protein S9	1.13238	0.709326	>>	>	Genetic Information Processing	Translation	Ribosome	RP-S9, MRPS9, rpsI; small subunit ribosomal protein S9	AA Only	0.423052	Shared
actc:CHIBA101_0630	K03431	Actinomyces sp.	>>|>	phosphoglucosamine mutase [EC:5.4.2.10]	1.1306	0.23221	>>	>	Metabolism	Carbohydrate metabolism	Amino sugar, nucleotide sugar metabolism	glmM; phosphoglucosamine mutase [EC:5.4.2.10]	AA Only	0.898391	AA Only
actc:CHIBA101_0636	K01775	Actinomyces sp.	>>|>	alanine racemase [EC:5.1.1.1]	1.17338	0.859555	>>	>	Metabolism	Metabolism of other amino acids	D-Amino acid metabolism	alr; alanine racemase [EC:5.1.1.1]	AA Only	0.313823	Shared
actc:CHIBA101_0643	K00240	Actinomyces sp.	>>|>>	succinate dehydrogenase / fumarate reductase, iron-sulfur subunit [EC:1.3.5.1 1.3.5.4]	1.32357	1.76274	>>	>>	Metabolism	Energy metabolism	Oxidative phosphorylation	sdhB, frdB; succinate dehydrogenase iron-sulfur subunit [EC:1.3.5.1]	Shared	0.439169	Shared
actc:CHIBA101_0674	K03335	Actinomyces sp.	>|>>	inosose dehydratase [EC:4.2.1.44]	0.217306	1.63963	>	>>	Metabolism	Carbohydrate metabolism	Inositol phosphate metabolism	iolE; inosose dehydratase [EC:4.2.1.44]	Hisp Only	1.42232	Hisp Only
actc:CHIBA101_0680	K14465	Actinomyces sp.	>|>>	succinate semialdehyde reductase (NADPH) [EC:1.1.1.-]	0.783148	1.92772	>	>>	Metabolism	Energy metabolism	Carbon fixation pathways in prokaryotes	K14465; succinate semialdehyde reductase (NADPH) [EC:1.1.1.-]	Hisp Only	1.14457	Hisp Only
actc:CHIBA101_0700	K07566	Actinomyces sp.	>>|>	L-threonylcarbamoyladenylate synthase [EC:2.7.7.87]	1.26518	0.405998	>>	>	Brite Hierarchies	Protein families: genetic information processing	Transfer RNA biogenesis	tsaC, rimN, SUA5, YRDC; L-threonylcarbamoyladenylate synthase [EC:2.7.7.87]	AA Only	0.859184	AA Only
actc:CHIBA101_0703	K02108	Actinomyces sp.	>>|>	F-type H+-transporting ATPase subunit a	1.23211	1.06583	>>	>	Metabolism	Energy metabolism	Oxidative phosphorylation	ATPF0A, atpB; F-type H+-transporting ATPase subunit a	AA Only	0.166278	Shared
actc:CHIBA101_0705	K02109	Actinomyces sp.	<<|<	F-type H+-transporting ATPase subunit b	-1.22931	-1.18095	<<	<	Metabolism	Energy metabolism	Oxidative phosphorylation	ATPF0B, atpF; F-type H+-transporting ATPase subunit b	AA Only	0.0483614	Shared
actc:CHIBA101_0735	K01142	Actinomyces sp.	>|>>	exodeoxyribonuclease III [EC:3.1.11.2]	0.499201	1.55659	>	>>	Brite Hierarchies	Protein families: genetic information processing	DNA repair and recombination proteins	E3.1.11.2, xthA; exodeoxyribonuclease III [EC:3.1.11.2]	Hisp Only	1.05739	Hisp Only
actc:CHIBA101_0760	K07053	Actinomyces sp.	<|>>	3',5'-nucleoside bisphosphate phosphatase [EC:3.1.3.97]	-0.252086	1.68934	<	>>	Not Included in Pathway or Brite	Other	Other	E3.1.3.97; 3',5'-nucleoside bisphosphate phosphatase [EC:3.1.3.97]	Hisp Only	1.94142	Hisp Only
actc:CHIBA101_0793	K00688	Actinomyces sp.	>>|>	glycogen phosphorylase [EC:2.4.1.1]	1.14617	0.675159	>>	>	Metabolism	Carbohydrate metabolism	Starch and sucrose metabolism	PYG, glgP; glycogen phosphorylase [EC:2.4.1.1]	AA Only	0.471014	Shared
actc:CHIBA101_0819	K16146	Actinomyces sp.	>>|>	maltokinase [EC:2.7.1.175]	1.18478	0.639332	>>	>	Metabolism	Carbohydrate metabolism	Starch and sucrose metabolism	pep2; maltokinase [EC:2.7.1.175]	AA Only	0.545452	AA Only
actc:CHIBA101_0822	K01867	Actinomyces sp.	>>|>	tryptophanyl-tRNA synthetase [EC:6.1.1.2]	1.40804	1.24468	>>	>	Brite Hierarchies	Protein families: genetic information processing	Transfer RNA biogenesis	WARS, trpS; tryptophanyl-tRNA synthetase [EC:6.1.1.2]	AA Only	0.163362	Shared
actc:CHIBA101_0836	K07012	Actinomyces sp.	>|>>	CRISPR-associated endonuclease/helicase Cas3 [EC:3.1.-.- 3.6.4.-]	0.735303	1.63134	>	>>	Brite Hierarchies	Protein families: signaling, cellular processes	Prokaryotic defense system	cas3; CRISPR-associated endonuclease/helicase Cas3 [EC:3.1.-.- 5.6.2.4]	Hisp Only	0.896033	Hisp Only
actc:CHIBA101_0877	K00560	Actinomyces sp.	>>|>	thymidylate synthase [EC:2.1.1.45]	1.29291	1.26319	>>	>	Metabolism	Nucleotide metabolism	Pyrimidine metabolism	thyA, TYMS; thymidylate synthase [EC:2.1.1.45]	AA Only	0.0297199	Shared
actc:CHIBA101_0929	K02967	Actinomyces sp.	>>|>	small subunit ribosomal protein S2	1.35298	0.587599	>>	>	Genetic Information Processing	Translation	Ribosome	RP-S2, MRPS2, rpsB; small subunit ribosomal protein S2	AA Only	0.765379	AA Only
actc:CHIBA101_0932	K03307	Actinomyces sp.	>>|>	solute:Na+ symporter, SSS family	1.24008	0.561057	>>	>	Not Included in Pathway or Brite	Other	Other	TC.SSS; solute:Na+ symporter, SSS family	AA Only	0.679024	AA Only
actc:CHIBA101_0935	K00981	Actinomyces sp.	>>|>	phosphatidate cytidylyltransferase [EC:2.7.7.41]	2.10727	0.610749	>>	>	Metabolism	Lipid metabolism	Glycerophospholipid metabolism	E2.7.7.41, CDS1, CDS2, cdsA; phosphatidate cytidylyltransferase [EC:2.7.7.41]	AA Only	1.49652	AA Only
actc:CHIBA101_0968	K01897	Actinomyces sp.	>>|>	long-chain acyl-CoA synthetase [EC:6.2.1.3]	1.06925	0.759973	>>	>	Cellular Processes	Cellular community - prokaryotes	Quorum sensing	ACSL, fadD; long-chain acyl-CoA synthetase [EC:6.2.1.3]	AA Only	0.309278	Shared
actc:CHIBA101_0981	K01925	Actinomyces sp.	>|>>	UDP-N-acetylmuramoylalanine--D-glutamate ligase [EC:6.3.2.9]	0.893675	1.52937	>	>>	Metabolism	Metabolism of other amino acids	D-Amino acid metabolism	murD; UDP-N-acetylmuramoylalanine--D-glutamate ligase [EC:6.3.2.9]	Hisp Only	0.635698	Hisp Only
actc:CHIBA101_1027	K00766	Actinomyces sp.	>>|>	anthranilate phosphoribosyltransferase [EC:2.4.2.18]	1.44936	0.852088	>>	>	Metabolism	Amino acid metabolism	Phenylalanine, tyrosine, tryptophan biosyn.	trpD; anthranilate phosphoribosyltransferase [EC:2.4.2.18]	AA Only	0.597271	AA Only
actc:CHIBA101_1075	K00975	Actinomyces sp.	>>|>>	glucose-1-phosphate adenylyltransferase [EC:2.7.7.27]	1.32678	1.49326	>>	>>	Metabolism	Carbohydrate metabolism	Starch and sucrose metabolism	glgC; glucose-1-phosphate adenylyltransferase [EC:2.7.7.27]	Shared	0.166477	Shared
actc:CHIBA101_1083	K02757	Actinomyces sp.	>>|>	beta-glucoside PTS system EIICBA component [EC:2.7.1.-]	1.22714	0.557623	>>	>	Brite Hierarchies	Protein families: signaling, cellular processes	Transporters	bglF, bglP; beta-glucoside PTS system EIICBA component [EC:2.7.1.-]	AA Only	0.669514	AA Only
actc:CHIBA101_1116	K03499	Actinomyces sp.	>>|>	trk system potassium uptake protein	1.46215	1.10108	>>	>	Brite Hierarchies	Protein families: signaling, cellular processes	Transporters	trkA, ktrA, ktrC; trk/ktr system potassium uptake protein	AA Only	0.361067	Shared
actc:CHIBA101_1119	K01681	Actinomyces sp.	>>|>	aconitate hydratase [EC:4.2.1.3]	1.11505	1.21169	>>	>	Metabolism	Carbohydrate metabolism	Glyoxylate and dicarboxylate metabolism	ACO, acnA; aconitate hydratase [EC:4.2.1.3]	AA Only	0.0966423	Shared
actc:CHIBA101_1142	K22745	Actinomyces sp.	>|>>	apoptosis-inducing factor 2	0.908923	1.66601	>	>>	Cellular Processes	Cell growth and death	p53 signaling pathway	AIFM2; apoptosis-inducing factor 2	Hisp Only	0.757085	Hisp Only
actc:CHIBA101_1154	K20814	Actinomyces sp.	>>|>	Pup amidohydrolase [EC:3.5.1.119]	1.29562	1.10267	>>	>	Brite Hierarchies	Protein families: genetic information processing	Proteasome	dop; Pup amidohydrolase [EC:3.5.1.119]	AA Only	0.192944	Shared
actc:CHIBA101_1158	K02500	Actinomyces sp.	>>|>	imidazole glycerol-phosphate synthase subunit HisF [EC:4.3.2.10]	1.36528	0.542936	>>	>	Metabolism	Amino acid metabolism	Histidine metabolism	hisF; imidazole glycerol-phosphate synthase subunit HisF [EC:4.3.2.10]	AA Only	0.822343	AA Only
actc:CHIBA101_1168	K22010	Actinomyces sp.	>>|>	two-component system, response regulator PdtaR	1.82831	0.593422	>>	>	Brite Hierarchies	Protein families: signaling, cellular processes	Two-component system	pdtaR; two-component system, response regulator PdtaR	AA Only	1.23489	AA Only
actc:CHIBA101_1377	K06044	Actinomyces sp.	>>|>	(1->4)-alpha-D-glucan 1-alpha-D-glucosylmutase [EC:5.4.99.15]	1.19923	0.856897	>>	>	Metabolism	Carbohydrate metabolism	Starch and sucrose metabolism	treY, glgY; (1->4)-alpha-D-glucan 1-alpha-D-glucosylmutase [EC:5.4.99.15]	AA Only	0.342336	Shared
actc:CHIBA101_1384	K00656	Actinomyces sp.	>>|>	formate C-acetyltransferase [EC:2.3.1.54]	1.37111	0.474573	>>	>	Metabolism	Carbohydrate metabolism	Butanoate metabolism	E2.3.1.54, pflD; formate C-acetyltransferase [EC:2.3.1.54]	AA Only	0.896533	AA Only
actc:CHIBA101_1398	K02029	Actinomyces sp.	>|>>	polar amino acid transport system permease protein	1.04563	1.80241	>	>>	Brite Hierarchies	Protein families: signaling, cellular processes	Transporters	ABC.PA.P; polar amino acid transport system permease protein	Hisp Only	0.756773	Hisp Only
actc:CHIBA101_1444	K00254	Actinomyces sp.	>>|>	dihydroorotate dehydrogenase [EC:1.3.5.2]	1.44595	0.797348	>>	>	Metabolism	Nucleotide metabolism	Pyrimidine metabolism	DHODH, pyrD; dihydroorotate dehydrogenase [EC:1.3.5.2]	AA Only	0.648603	AA Only
actc:CHIBA101_1522	K03308	Actinomyces sp.	>>|>	neurotransmitter:Na+ symporter, NSS family	1.31559	0.924808	>>	>	Not Included in Pathway or Brite	Other	Other	TC.NSS; neurotransmitter:Na+ symporter, NSS family	AA Only	0.390785	Shared
actc:CHIBA101_1546	K00425	Actinomyces sp.	>>|>>	cytochrome bd ubiquinol oxidase subunit I [EC:7.1.1.7]	1.03726	1.10982	>>	>>	Metabolism	Energy metabolism	Oxidative phosphorylation	cydA; cytochrome bd ubiquinol oxidase subunit I [EC:7.1.1.7]	Shared	0.0725602	Shared
actc:CHIBA101_1560	K03655	Actinomyces sp.	>>|>	ATP-dependent DNA helicase RecG [EC:3.6.4.12]	1.19854	0.879509	>>	>	Brite Hierarchies	Protein families: genetic information processing	DNA repair and recombination proteins	recG; ATP-dependent DNA helicase RecG [EC:5.6.2.4]	AA Only	0.31903	Shared
actc:CHIBA101_1581	K00016	Actinomyces sp.	>>|>	L-lactate dehydrogenase [EC:1.1.1.27]	1.47934	0.370725	>>	>	Metabolism	Carbohydrate metabolism	Propanoate metabolism	LDH, ldh; L-lactate dehydrogenase [EC:1.1.1.27]	AA Only	1.10861	AA Only
actc:CHIBA101_1634	K16235	Actinomyces sp.	<<|<	S-methylmethionine transporter	-1.26225	-0.637515	<<	<	Brite Hierarchies	Protein families: signaling, cellular processes	Transporters	mmuP; S-methylmethionine transporter	AA Only	0.624738	AA Only
actc:CHIBA101_1677	K09812	Actinomyces sp.	>>|>	cell division transport system ATP-binding protein	1.42068	0.696816	>>	>	Brite Hierarchies	Protein families: signaling, cellular processes	Transporters	ftsE; cell division transport system ATP-binding protein	AA Only	0.723867	AA Only
actc:CHIBA101_1723	K00027	Actinomyces sp.	>>|>	malate dehydrogenase (oxaloacetate-decarboxylating) [EC:1.1.1.38]	1.34812	0.95199	>>	>	Environmental Information Processing	Signal transduction	Two-component system	ME2, sfcA, maeA; malate dehydrogenase (oxaloacetate-decarboxylating) [EC:1.1.1.38]	AA Only	0.396127	Shared
actc:CHIBA101_1743	K00957	Actinomyces sp.	<|>>	sulfate adenylyltransferase subunit 2 [EC:2.7.7.4]	-0.0129673	1.75969	<	>>	Metabolism	Nucleotide metabolism	Purine metabolism	cysD; sulfate adenylyltransferase subunit 2 [EC:2.7.7.4]	Hisp Only	1.77266	Hisp Only
actc:CHIBA101_1766	K03545	Actinomyces sp.	>>|>	trigger factor	1.24275	0.597571	>>	>	Not Included in Pathway or Brite	Other	Other	tig; trigger factor	AA Only	0.645179	AA Only
actc:CHIBA101_1814	K00705	Actinomyces sp.	>>|>	4-alpha-glucanotransferase [EC:2.4.1.25]	1.21482	0.617802	>>	>	Metabolism	Carbohydrate metabolism	Starch and sucrose metabolism	malQ; 4-alpha-glucanotransferase [EC:2.4.1.25]	AA Only	0.597016	AA Only
actc:CHIBA101_1820	K01902	Actinomyces sp.	<<|<<	succinyl-CoA synthetase alpha subunit [EC:6.2.1.5]	-1.08866	-1.35616	<<	<<	Metabolism	Carbohydrate metabolism	Propanoate metabolism	sucD; succinyl-CoA synthetase alpha subunit [EC:6.2.1.5]	Shared	0.267496	Shared
actc:CHIBA101_1877	K00031	Actinomyces sp.	>>|>	isocitrate dehydrogenase [EC:1.1.1.42]	1.26802	0.838233	>>	>	Metabolism	Metabolism of other amino acids	Glutathione metabolism	IDH1, IDH2, icd; isocitrate dehydrogenase [EC:1.1.1.42]	AA Only	0.429783	Shared
actc:CHIBA101_2008	K01784	Actinomyces sp.	>>|>>	UDP-glucose 4-epimerase [EC:5.1.3.2]	1.5707	1.36703	>>	>>	Metabolism	Carbohydrate metabolism	Amino sugar, nucleotide sugar metabolism	galE, GALE; UDP-glucose 4-epimerase [EC:5.1.3.2]	Shared	0.203665	Shared
actc:CHIBA101_2065	K06207	Actinomyces sp.	>>|>	GTP-binding protein	1.03761	0.599982	>>	>	Not Included in Pathway or Brite	Other	Other	typA, bipA; GTP-binding protein	AA Only	0.437628	Shared
actc:CHIBA101_2116	K06895	Actinomyces sp.	<|>>	L-lysine exporter family protein LysE/ArgO	-0.0665057	1.85345	<	>>	Brite Hierarchies	Protein families: signaling, cellular processes	Transporters	lysE, argO; L-lysine exporter family protein LysE/ArgO	Hisp Only	1.91996	Hisp Only
actc:CHIBA101_2141	K01689	Actinomyces sp.	>>|>	enolase [EC:4.2.1.11]	1.62595	1.07087	>>	>	Metabolism	Energy metabolism	Methane metabolism	ENO, eno; enolase [EC:4.2.1.11]	AA Only	0.555081	AA Only
actc:CHIBA101_2148	K04042	Actinomyces sp.	>>|>	bifunctional UDP-N-acetylglucosamine pyrophosphorylase / glucosamine-1-phosphate N-acetyltransferase [EC:2.7.7.23 2.3.1.157]	1.79195	0.783482	>>	>	Metabolism	Carbohydrate metabolism	Amino sugar, nucleotide sugar metabolism	glmU; bifunctional UDP-N-acetylglucosamine pyrophosphorylase / glucosamine-1-phosphate N-acetyltransferase [EC:2.7.7.23 2.3.1.157]	AA Only	1.00847	AA Only
actc:CHIBA101_2182	K21688	Actinomyces sp.	<<|<	resuscitation-promoting factor RpfB	-1.18829	-0.519835	<<	<	Not Included in Pathway or Brite	Other	Other	rpfB; resuscitation-promoting factor RpfB	AA Only	0.668454	AA Only
actc:CHIBA101_2222	K04077	Actinomyces sp.	>>|>	chaperonin GroEL	2.23981	0.565694	>>	>	Brite Hierarchies	Protein families: genetic information processing	Chaperones and folding catalysts	groEL, HSPD1; chaperonin GroEL [EC:5.6.1.7]	AA Only	1.67412	AA Only
actc:CHIBA101_2231	K10112	Actinomyces sp.	>>|>	multiple sugar transport system ATP-binding protein	1.10075	0.910443	>>	>	Brite Hierarchies	Protein families: signaling, cellular processes	Transporters	msmX, msmK, malK, sugC, ggtA, msiK; multiple sugar transport system ATP-binding protein [EC:7.5.2.-]	AA Only	0.190306	Shared
actc:CHIBA101_2292	K02283	Actinomyces sp.	<<|>	pilus assembly protein CpaF [EC:7.4.2.8]	-1.35821	0.0369925	<<	>	Brite Hierarchies	Protein families: signaling, cellular processes	Secretion system	cpaF, tadA; pilus assembly protein CpaF [EC:7.4.2.8]	AA Only	1.3952	AA Only
actc:CHIBA101_2346	K05341	Actinomyces sp.	>>|>	amylosucrase [EC:2.4.1.4]	1.24469	1.29314	>>	>	Metabolism	Carbohydrate metabolism	Starch and sucrose metabolism	E2.4.1.4; amylosucrase [EC:2.4.1.4]	AA Only	0.0484486	Shared
actc:CHIBA101_2362	K17686	Actinomyces sp.	>>|>	P-type Cu+ transporter [EC:7.2.2.8]	1.51094	0.887195	>>	>	Environmental Information Processing	Signal transduction	MAPK signaling pathway - plant	copA, ctpA, ATP7; P-type Cu+ transporter [EC:7.2.2.8]	AA Only	0.623748	AA Only
actc:CHIBA101_2378	K02939	Actinomyces sp.	<|<<	large subunit ribosomal protein L9	-0.713957	-1.41397	<	<<	Genetic Information Processing	Translation	Ribosome	RP-L9, MRPL9, rplI; large subunit ribosomal protein L9	Hisp Only	0.700014	Hisp Only
acto:C3V41_00025	K12132	Actinomyces sp.	>|>>	eukaryotic-like serine/threonine-protein kinase [EC:2.7.11.1]	0.373424	22.4515	>	>>	Brite Hierarchies	Protein families: metabolism	Protein kinases	prkC, stkP; eukaryotic-like serine/threonine-protein kinase [EC:2.7.11.1]	Hisp Only	22.0781	Hisp Only
acto:C3V41_00305	K19591	Actinomyces sp.	>|>>	MerR family transcriptional regulator, copper efflux regulator	0.0906024	16.6649	>	>>	Brite Hierarchies	Protein families: genetic information processing	Transcription factors	cueR; MerR family transcriptional regulator, copper efflux regulator	Hisp Only	16.5743	Hisp Only
acto:C3V41_00310	K06979	Actinomyces sp.	<|>>	macrolide phosphotransferase	-0.340527	1.73915	<	>>	Brite Hierarchies	Protein families: signaling, cellular processes	Antimicrobial resistance genes	mph; macrolide phosphotransferase	Hisp Only	2.07967	Hisp Only
acto:C3V41_00435	K02803	Actinomyces sp.	>|>>	N-acetylglucosamine PTS system EIIB component [EC:2.7.1.193]	0.391526	16.9669	>	>>	Brite Hierarchies	Protein families: signaling, cellular processes	Transporters	nagEb; N-acetylglucosamine PTS system EIIB component [EC:2.7.1.193]	Hisp Only	16.5754	Hisp Only
acto:C3V41_00570	K01358	Actinomyces sp.	>|>>	ATP-dependent Clp protease, protease subunit [EC:3.4.21.92]	0.759109	1.99171	>	>>	Brite Hierarchies	Protein families: metabolism	Peptidases and inhibitors	clpP, CLPP; ATP-dependent Clp protease, protease subunit [EC:3.4.21.92]	Hisp Only	1.2326	Hisp Only
acto:C3V41_00755	K24206	Actinomyces sp.	<|>>	uric acid transporter	-0.548206	2.03931	<	>>	Brite Hierarchies	Protein families: signaling, cellular processes	Transporters	uacT; uric acid transporter	Hisp Only	2.58752	Hisp Only
acto:C3V41_00950	K00800	Actinomyces sp.	<|>>	3-phosphoshikimate 1-carboxyvinyltransferase [EC:2.5.1.19]	-0.0343294	1.90833	<	>>	Metabolism	Amino acid metabolism	Phenylalanine, tyrosine, tryptophan biosyn.	aroA; 3-phosphoshikimate 1-carboxyvinyltransferase [EC:2.5.1.19]	Hisp Only	1.94266	Hisp Only
acto:C3V41_01115	K03628	Actinomyces sp.	>|>>	transcription termination factor Rho	0.876452	1.93019	>	>>	Brite Hierarchies	Protein families: genetic information processing	Transcription machinery	rho; transcription termination factor Rho	Hisp Only	1.05374	Hisp Only
acto:C3V41_01195	K07052	Actinomyces sp.	>|>>	uncharacterized protein	0.695729	1.7374	>	>>	Brite Hierarchies	Protein families: metabolism	Peptidases and inhibitors	K07052; CAAX protease family protein	Hisp Only	1.04167	Hisp Only
acto:C3V41_01240	K10118	Actinomyces sp.	<|>>	raffinose/stachyose/melibiose transport system permease protein	-0.0843757	16.3344	<	>>	Brite Hierarchies	Protein families: signaling, cellular processes	Transporters	msmF; raffinose/stachyose/melibiose transport system permease protein	Hisp Only	16.4188	Hisp Only
acto:C3V41_01245	K10119	Actinomyces sp.	>|<<	raffinose/stachyose/melibiose transport system permease protein	0.311495	-15.982	>	<<	Brite Hierarchies	Protein families: signaling, cellular processes	Transporters	msmG; raffinose/stachyose/melibiose transport system permease protein	Hisp Only	16.2935	Hisp Only
acto:C3V41_01275	K00850	Actinomyces sp.	>|>>	6-phosphofructokinase 1 [EC:2.7.1.11]	1.04529	1.59979	>	>>	Metabolism	Carbohydrate metabolism	Fructose and mannose metabolism	pfkA, PFK; 6-phosphofructokinase 1 [EC:2.7.1.11]	Hisp Only	0.554499	Hisp Only
acto:C3V41_01375	K01903	Actinomyces sp.	>|>>	succinyl-CoA synthetase beta subunit [EC:6.2.1.5]	0.167186	1.58171	>	>>	Metabolism	Carbohydrate metabolism	Propanoate metabolism	sucC; succinyl-CoA synthetase beta subunit [EC:6.2.1.5]	Hisp Only	1.41452	Hisp Only
acto:C3V41_01380	K01902	Actinomyces sp.	>|>>	succinyl-CoA synthetase alpha subunit [EC:6.2.1.5]	1.09642	1.63556	>	>>	Metabolism	Carbohydrate metabolism	Propanoate metabolism	sucD; succinyl-CoA synthetase alpha subunit [EC:6.2.1.5]	Hisp Only	0.539146	Hisp Only
acto:C3V41_01465	K00688	Actinomyces sp.	>>|>	glycogen phosphorylase [EC:2.4.1.1]	1.09968	0.920214	>>	>	Metabolism	Carbohydrate metabolism	Starch and sucrose metabolism	PYG, glgP; glycogen phosphorylase [EC:2.4.1.1]	AA Only	0.179464	Shared
acto:C3V41_01480	K06976	Actinomyces sp.	<|>>	uncharacterized protein	-0.115357	20.0839	<	>>	Not Included in Pathway or Brite	Other	Other	K06976; uncharacterized protein	Hisp Only	20.1993	Hisp Only
acto:C3V41_01505	K01597	Actinomyces sp.	>|>>	diphosphomevalonate decarboxylase [EC:4.1.1.33]	0.238906	1.51811	>	>>	Metabolism	Metabolism of terpenoids and polyketides	Terpenoid backbone biosynthesis	MVD, mvaD; diphosphomevalonate decarboxylase [EC:4.1.1.33]	Hisp Only	1.2792	Hisp Only
acto:C3V41_01545	K01992	Actinomyces sp.	>|>>	ABC-2 type transport system permease protein	0.283982	8.18989	>	>>	Brite Hierarchies	Protein families: signaling, cellular processes	Transporters	ABC-2.P; ABC-2 type transport system permease protein	Hisp Only	7.90591	Hisp Only
acto:C3V41_01610	K00995	Actinomyces sp.	>|>>	CDP-diacylglycerol---glycerol-3-phosphate 3-phosphatidyltransferase [EC:2.7.8.5]	0.786847	1.55021	>	>>	Metabolism	Lipid metabolism	Glycerophospholipid metabolism	pgsA, PGS1; CDP-diacylglycerol---glycerol-3-phosphate 3-phosphatidyltransferase [EC:2.7.8.5]	Hisp Only	0.763366	Hisp Only
acto:C3V41_01615	K03743	Actinomyces sp.	>|>>	nicotinamide-nucleotide amidase [EC:3.5.1.42]	0.00144608	16.0483	>	>>	Metabolism	Metabolism of cofactors and vitamins	Nicotinate and nicotinamide metabolism	pncC; nicotinamide-nucleotide amidase [EC:3.5.1.42]	Hisp Only	16.0469	Hisp Only
acto:C3V41_01630	K03553	Actinomyces sp.	>>|>	recombination protein RecA	1.33714	1.11905	>>	>	Brite Hierarchies	Protein families: genetic information processing	DNA repair and recombination proteins	recA; recombination protein RecA	AA Only	0.218094	Shared
acto:C3V41_01680	K00605	Actinomyces sp.	>|>>	aminomethyltransferase [EC:2.1.2.10]	0.245732	2.15037	>	>>	Metabolism	Amino acid metabolism	Glycine, serine and threonine metabolism	gcvT, AMT; glycine cleavage system T protein (aminomethyltransferase) [EC:2.1.2.10]	Hisp Only	1.90463	Hisp Only
acto:C3V41_01725	K03734	Actinomyces sp.	>|>>	FAD:protein FMN transferase [EC:2.7.1.180]	0.0585406	22.2198	>	>>	Not Included in Pathway or Brite	Other	Other	apbE; FAD:protein FMN transferase [EC:2.7.1.180]	Hisp Only	22.1613	Hisp Only
acto:C3V41_01750	K02004	Actinomyces sp.	>|>>	putative ABC transport system permease protein	0.832041	2.85271	>	>>	Brite Hierarchies	Protein families: signaling, cellular processes	Transporters	ABC.CD.P; putative ABC transport system permease protein	Hisp Only	2.02067	Hisp Only
acto:C3V41_01800	K00564	Actinomyces sp.	>|>>	16S rRNA (guanine1207-N2)-methyltransferase [EC:2.1.1.172]	0.354635	8.18838	>	>>	Brite Hierarchies	Protein families: genetic information processing	Ribosome biogenesis	rsmC; 16S rRNA (guanine1207-N2)-methyltransferase [EC:2.1.1.172]	Hisp Only	7.83375	Hisp Only
acto:C3V41_01835	K01714	Actinomyces sp.	>|>>	4-hydroxy-tetrahydrodipicolinate synthase [EC:4.3.3.7]	0.160785	2.01738	>	>>	Metabolism	Amino acid metabolism	Lysine biosynthesis	dapA; 4-hydroxy-tetrahydrodipicolinate synthase [EC:4.3.3.7]	Hisp Only	1.85659	Hisp Only
acto:C3V41_01845	K01897	Actinomyces sp.	>|>>	long-chain acyl-CoA synthetase [EC:6.2.1.3]	0.439188	2.08811	>	>>	Cellular Processes	Cellular community - prokaryotes	Quorum sensing	ACSL, fadD; long-chain acyl-CoA synthetase [EC:6.2.1.3]	Hisp Only	1.64892	Hisp Only
acto:C3V41_01850	K01897	Actinomyces sp.	>|>>	long-chain acyl-CoA synthetase [EC:6.2.1.3]	0.325854	1.55317	>	>>	Cellular Processes	Cellular community - prokaryotes	Quorum sensing	ACSL, fadD; long-chain acyl-CoA synthetase [EC:6.2.1.3]	Hisp Only	1.22732	Hisp Only
acto:C3V41_01900	K03587	Actinomyces sp.	>|>>	cell division protein FtsI (penicillin-binding protein 3) [EC:3.4.16.4]	0.77525	1.55167	>	>>	Brite Hierarchies	Protein families: genetic information processing	Chromosome and associated proteins	ftsI; cell division protein FtsI (penicillin-binding protein 3) [EC:3.4.16.4]	Hisp Only	0.776417	Hisp Only
acto:C3V41_02020	K00135	Actinomyces sp.	>|>>	succinate-semialdehyde dehydrogenase / glutarate-semialdehyde dehydrogenase [EC:1.2.1.16 1.2.1.79 1.2.1.20]	0.0144322	3.40233	>	>>	Metabolism	Carbohydrate metabolism	Butanoate metabolism	gabD; succinate-semialdehyde dehydrogenase / glutarate-semialdehyde dehydrogenase [EC:1.2.1.16 1.2.1.79 1.2.1.20]	Hisp Only	3.3879	Hisp Only
acto:C3V41_02165	K24017	Actinomyces sp.	>|>>	phosphoribosyl isomerase A [EC:5.3.1.16 5.3.1.24]	0.253079	1.49457	>	>>	Metabolism	Amino acid metabolism	Phenylalanine, tyrosine, tryptophan biosyn.	priA; phosphoribosyl isomerase A [EC:5.3.1.16 5.3.1.24]	Hisp Only	1.24149	Hisp Only
acto:C3V41_02415	K01937	Actinomyces sp.	>|>>	CTP synthase [EC:6.3.4.2]	0.732845	1.47573	>	>>	Metabolism	Nucleotide metabolism	Pyrimidine metabolism	pyrG, CTPS; CTP synthase [EC:6.3.4.2]	Hisp Only	0.74288	Hisp Only
acto:C3V41_02435	K09015	Actinomyces sp.	>|>>	Fe-S cluster assembly protein SufD	1.16254	1.54438	>	>>	Not Included in Pathway or Brite	Other	Other	sufD; Fe-S cluster assembly protein SufD	Hisp Only	0.381844	Shared
acto:C3V41_02445	K11717	Actinomyces sp.	>|>>	cysteine desulfurase / selenocysteine lyase [EC:2.8.1.7 4.4.1.16]	0.362538	1.44296	>	>>	Metabolism	Metabolism of other amino acids	Selenocompound metabolism	sufS; cysteine desulfurase / selenocysteine lyase [EC:2.8.1.7 4.4.1.16]	Hisp Only	1.08042	Hisp Only
acto:C3V41_02620	K09761	Actinomyces sp.	>|>>	16S rRNA (uracil1498-N3)-methyltransferase [EC:2.1.1.193]	0.586518	1.97153	>	>>	Brite Hierarchies	Protein families: genetic information processing	Ribosome biogenesis	rsmE; 16S rRNA (uracil1498-N3)-methyltransferase [EC:2.1.1.193]	Hisp Only	1.38502	Hisp Only
acto:C3V41_02655	K06147	Actinomyces sp.	>|>>	ATP-binding cassette, subfamily B, bacterial	0.298064	2.68129	>	>>	Brite Hierarchies	Protein families: signaling, cellular processes	Transporters	ABCB-BAC; ATP-binding cassette, subfamily B, bacterial	Hisp Only	2.38323	Hisp Only
acto:C3V41_02710	K03584	Actinomyces sp.	>|>>	DNA repair protein RecO (recombination protein O)	0.960035	2.31449	>	>>	Brite Hierarchies	Protein families: genetic information processing	DNA repair and recombination proteins	recO; DNA repair protein RecO (recombination protein O)	Hisp Only	1.35445	Hisp Only
acto:C3V41_02985	K01057	Actinomyces sp.	<|>>	6-phosphogluconolactonase [EC:3.1.1.31]	-0.0762035	20.2665	<	>>	Metabolism	Carbohydrate metabolism	Pentose phosphate pathway	PGLS, pgl, devB; 6-phosphogluconolactonase [EC:3.1.1.31]	Hisp Only	20.3427	Hisp Only
acto:C3V41_03025	K04044	Actinomyces sp.	>|>>	molecular chaperone HscA	0.272186	2.37413	>	>>	Brite Hierarchies	Protein families: genetic information processing	Chaperones and folding catalysts	hscA; molecular chaperone HscA	Hisp Only	2.10195	Hisp Only
acto:C3V41_03095	K03727	Actinomyces sp.	<|>>	ATP-dependent RNA helicase HelY [EC:3.6.4.-]	-0.444599	1.86479	<	>>	Brite Hierarchies	Protein families: genetic information processing	Messenger RNA biogenesis	helY; ATP-dependent RNA helicase HelY [EC:3.6.4.-]	Hisp Only	2.30939	Hisp Only
acto:C3V41_03100	K07029	Actinomyces sp.	<|>>	diacylglycerol kinase (ATP) [EC:2.7.1.107]	-0.645008	1.64181	<	>>	Metabolism	Lipid metabolism	Glycerophospholipid metabolism	dagK; diacylglycerol kinase (ATP) [EC:2.7.1.107]	Hisp Only	2.28682	Hisp Only
acto:C3V41_03115	K13573	Actinomyces sp.	>|>>	proteasome accessory factor C	0.143806	20.2554	>	>>	Brite Hierarchies	Protein families: genetic information processing	Proteasome	pafC; proteasome accessory factor C	Hisp Only	20.1116	Hisp Only
acto:C3V41_03145	K02051	Actinomyces sp.	<|>>	NitT/TauT family transport system substrate-binding protein	-0.0213871	18.4099	<	>>	Brite Hierarchies	Protein families: signaling, cellular processes	Transporters	ABC.SN.S; NitT/TauT family transport system substrate-binding protein	Hisp Only	18.4313	Hisp Only
acto:C3V41_03295	K02470	Actinomyces sp.	>|>>	DNA gyrase subunit B [EC:5.6.2.2]	0.216356	1.3628	>	>>	Brite Hierarchies	Protein families: genetic information processing	DNA repair and recombination proteins	gyrB; DNA gyrase subunit B [EC:5.6.2.2]	Hisp Only	1.14644	Hisp Only
acto:C3V41_03315	K04517	Actinomyces sp.	>|>>	prephenate dehydrogenase [EC:1.3.1.12]	0.237612	1.92524	>	>>	Metabolism	Amino acid metabolism	Phenylalanine, tyrosine, tryptophan biosyn.	tyrA2; prephenate dehydrogenase [EC:1.3.1.12]	Hisp Only	1.68763	Hisp Only
acto:C3V41_03430	K01092	Actinomyces sp.	<|>>	myo-inositol-1(or 4)-monophosphatase [EC:3.1.3.25]	-0.0409002	6.1457	<	>>	Metabolism	Carbohydrate metabolism	Inositol phosphate metabolism	E3.1.3.25, IMPA, suhB; myo-inositol-1(or 4)-monophosphatase [EC:3.1.3.25]	Hisp Only	6.1866	Hisp Only
acto:C3V41_03480	K00997	Actinomyces sp.	<|>>	holo-[acyl-carrier protein] synthase [EC:2.7.8.7]	-0.136863	15.7384	<	>>	Metabolism	Metabolism of cofactors and vitamins	Pantothenate and CoA biosynthesis	acpS; holo-[acyl-carrier protein] synthase [EC:2.7.8.7]	Hisp Only	15.8752	Hisp Only
acto:C3V41_03510	K03500	Actinomyces sp.	<|>>	16S rRNA (cytosine967-C5)-methyltransferase [EC:2.1.1.176]	-0.0759227	1.76383	<	>>	Brite Hierarchies	Protein families: genetic information processing	Ribosome biogenesis	rsmB, sun; 16S rRNA (cytosine967-C5)-methyltransferase [EC:2.1.1.176]	Hisp Only	1.83976	Hisp Only
acto:C3V41_03515	K00604	Actinomyces sp.	>|>>	methionyl-tRNA formyltransferase [EC:2.1.2.9]	0.152093	2.89259	>	>>	Metabolism	Metabolism of cofactors and vitamins	One carbon pool by folate	MTFMT, fmt; methionyl-tRNA formyltransferase [EC:2.1.2.9]	Hisp Only	2.74049	Hisp Only
acto:C3V41_03520	K01560	Actinomyces sp.	<|>>	2-haloacid dehalogenase [EC:3.8.1.2]	-0.0241726	23.8302	<	>>	Metabolism	Xenobiotics biodegradation, metabolism	Chlorocyclohexane, chlorobenzene degradation	E3.8.1.2; 2-haloacid dehalogenase [EC:3.8.1.2]	Hisp Only	23.8544	Hisp Only
acto:C3V41_03625	K01736	Actinomyces sp.	<|>>	chorismate synthase [EC:4.2.3.5]	-0.467017	2.05993	<	>>	Metabolism	Amino acid metabolism	Phenylalanine, tyrosine, tryptophan biosyn.	aroC; chorismate synthase [EC:4.2.3.5]	Hisp Only	2.52694	Hisp Only
acto:C3V41_03770	K02335	Actinomyces sp.	>|>>	DNA polymerase I [EC:2.7.7.7]	0.631366	1.4709	>	>>	Brite Hierarchies	Protein families: genetic information processing	DNA repair and recombination proteins	polA; DNA polymerase I [EC:2.7.7.7]	Hisp Only	0.839535	Hisp Only
acto:C3V41_03780	K22010	Actinomyces sp.	>|>>	two-component system, response regulator PdtaR	0.801178	1.66037	>	>>	Brite Hierarchies	Protein families: signaling, cellular processes	Two-component system	pdtaR; two-component system, response regulator PdtaR	Hisp Only	0.859191	Hisp Only
acto:C3V41_03800	K01609	Actinomyces sp.	>>|>	indole-3-glycerol phosphate synthase [EC:4.1.1.48]	1.34769	1.53709	>>	>	Metabolism	Amino acid metabolism	Phenylalanine, tyrosine, tryptophan biosyn.	trpC; indole-3-glycerol phosphate synthase [EC:4.1.1.48]	AA Only	0.189392	Shared
acto:C3V41_03810	K01496	Actinomyces sp.	>|>>	phosphoribosyl-AMP cyclohydrolase [EC:3.5.4.19]	0.690492	2.32562	>	>>	Metabolism	Amino acid metabolism	Histidine metabolism	hisI; phosphoribosyl-AMP cyclohydrolase [EC:3.5.4.19]	Hisp Only	1.63512	Hisp Only
acto:C3V41_03965	K03684	Actinomyces sp.	>|>>	ribonuclease D [EC:3.1.13.5]	0.222639	3.31178	>	>>	Brite Hierarchies	Protein families: genetic information processing	Transfer RNA biogenesis	rnd; ribonuclease D [EC:3.1.13.5]	Hisp Only	3.08914	Hisp Only
acto:C3V41_04015	K00658	Actinomyces sp.	>|>>	2-oxoglutarate dehydrogenase E2 component (dihydrolipoamide succinyltransferase) [EC:2.3.1.61]	0.662298	1.46822	>	>>	Metabolism	Amino acid metabolism	Lysine degradation	DLST, sucB; 2-oxoglutarate dehydrogenase E2 component (dihydrolipoamide succinyltransferase) [EC:2.3.1.61]	Hisp Only	0.805926	Hisp Only
acto:C3V41_04080	K00982	Actinomyces sp.	>|>>	[glutamine synthetase] adenylyltransferase / [glutamine synthetase]-adenylyl-L-tyrosine phosphorylase [EC:2.7.7.42 2.7.7.89]	0.197172	1.71348	>	>>	Not Included in Pathway or Brite	Other	Other	glnE; [glutamine synthetase] adenylyltransferase / [glutamine synthetase]-adenylyl-L-tyrosine phosphorylase [EC:2.7.7.42 2.7.7.89]	Hisp Only	1.5163	Hisp Only
acto:C3V41_04200	K08256	Actinomyces sp.	>>|>>	phosphatidyl-myo-inositol alpha-mannosyltransferase [EC:2.4.1.345]	1.28568	2.01668	>>	>>	Brite Hierarchies	Protein families: metabolism	Glycosyltransferases	pimA; phosphatidyl-myo-inositol alpha-mannosyltransferase [EC:2.4.1.345]	Shared	0.730999	Shared
acto:C3V41_04205	K22311	Actinomyces sp.	>|>>	phosphatidylinositol dimannoside acyltransferase [EC:2.3.1.265]	0.156599	21.2762	>	>>	Metabolism	Glycan biosynthesis and metabolism	Lipoarabinomannan (LAM) biosynthesis	ptfP1; phosphatidylinositol dimannoside acyltransferase [EC:2.3.1.265]	Hisp Only	21.1196	Hisp Only
acto:C3V41_04210	K00995	Actinomyces sp.	<|>>	CDP-diacylglycerol---glycerol-3-phosphate 3-phosphatidyltransferase [EC:2.7.8.5]	-0.337966	1.69867	<	>>	Metabolism	Lipid metabolism	Glycerophospholipid metabolism	pgsA, PGS1; CDP-diacylglycerol---glycerol-3-phosphate 3-phosphatidyltransferase [EC:2.7.8.5]	Hisp Only	2.03663	Hisp Only
acto:C3V41_04335	K02237	Actinomyces sp.	>|>>	competence protein ComEA	0.161388	16.1543	>	>>	Brite Hierarchies	Protein families: signaling, cellular processes	Secretion system	comEA; competence protein ComEA	Hisp Only	15.9929	Hisp Only
acto:C3V41_04350	K02503	Actinomyces sp.	<|>>	histidine triad (HIT) family protein	-0.257547	20.94	<	>>	Brite Hierarchies	Protein families: signaling, cellular processes	Exosome	HINT1, hinT, hit; histidine triad (HIT) family protein	Hisp Only	21.1975	Hisp Only
acto:C3V41_04580	K02027	Actinomyces sp.	<|>>	multiple sugar transport system substrate-binding protein	-0.0976478	12.6109	<	>>	Brite Hierarchies	Protein families: signaling, cellular processes	Transporters	ABC.MS.S; multiple sugar transport system substrate-binding protein	Hisp Only	12.7085	Hisp Only
acto:C3V41_04695	K01921	Actinomyces sp.	>>|>	D-alanine-D-alanine ligase [EC:6.3.2.4]	1.36769	1.29033	>>	>	Metabolism	Metabolism of other amino acids	D-Amino acid metabolism	ddl; D-alanine-D-alanine ligase [EC:6.3.2.4]	AA Only	0.0773612	Shared
acto:C3V41_04955	K14155	Actinomyces sp.	>|>>	cysteine-S-conjugate beta-lyase [EC:4.4.1.13]	0.377653	3.05944	>	>>	Metabolism	Amino acid metabolism	Cysteine and methionine metabolism	patB, malY; cysteine-S-conjugate beta-lyase [EC:4.4.1.13]	Hisp Only	2.68179	Hisp Only
acto:C3V41_05110	K01512	Actinomyces sp.	<|>>	acylphosphatase [EC:3.6.1.7]	-0.274954	15.7711	<	>>	Metabolism	Xenobiotics biodegradation, metabolism	Aminobenzoate degradation	acyP; acylphosphatase [EC:3.6.1.7]	Hisp Only	16.046	Hisp Only
acto:C3V41_05135	K03636	Actinomyces sp.	<|>>	sulfur-carrier protein	-0.0789419	17.3321	<	>>	Genetic Information Processing	Folding, sorting and degradation	Sulfur relay system	moaD, cysO; sulfur-carrier protein	Hisp Only	17.4111	Hisp Only
acto:C3V41_05195	K02017	Actinomyces sp.	>|>>	molybdate transport system ATP-binding protein [EC:7.3.2.5]	0.0213711	1.69393	>	>>	Brite Hierarchies	Protein families: signaling, cellular processes	Transporters	modC; molybdate transport system ATP-binding protein [EC:7.3.2.5]	Hisp Only	1.67256	Hisp Only
acto:C3V41_05230	K21147	Actinomyces sp.	>|>>	sulfur-carrier protein adenylyltransferase/sulfurtransferase [EC:2.7.7.80 2.7.7.- 2.8.1.11 2.8.1.-]	0.710928	1.77329	>	>>	Genetic Information Processing	Folding, sorting and degradation	Sulfur relay system	moeZR, moeBR; sulfur-carrier protein adenylyltransferase/sulfurtransferase [EC:2.7.7.80 2.7.7.- 2.8.1.11 2.8.1.-]	Hisp Only	1.06236	Hisp Only
acto:C3V41_05280	K05602	Actinomyces sp.	>|>>	histidinol-phosphatase [EC:3.1.3.15]	0.485976	1.63897	>	>>	Metabolism	Amino acid metabolism	Histidine metabolism	hisN; histidinol-phosphatase [EC:3.1.3.15]	Hisp Only	1.153	Hisp Only
acto:C3V41_05340	K21687	Actinomyces sp.	<|>>	resuscitation-promoting factor RpfA	-0.14831	19.7465	<	>>	Not Included in Pathway or Brite	Other	Other	rpfA; resuscitation-promoting factor RpfA	Hisp Only	19.8948	Hisp Only
acto:C3V41_05485	K01623	Actinomyces sp.	>|>>	fructose-bisphosphate aldolase, class I [EC:4.1.2.13]	0.333485	1.72629	>	>>	Brite Hierarchies	Protein families: genetic information processing	Chromosome and associated proteins	ALDO; fructose-bisphosphate aldolase, class I [EC:4.1.2.13]	Hisp Only	1.3928	Hisp Only
acto:C3V41_05520	K02919	Actinomyces sp.	<|>>	large subunit ribosomal protein L36	-0.0454746	18.3548	<	>>	Genetic Information Processing	Translation	Ribosome	RP-L36, MRPL36, rpmJ; large subunit ribosomal protein L36	Hisp Only	18.4002	Hisp Only
acto:C3V41_05560	K02111	Actinomyces sp.	>>|>	F-type H+/Na+-transporting ATPase subunit alpha [EC:7.1.2.2 7.2.2.1]	1.24191	0.486817	>>	>	Metabolism	Energy metabolism	Oxidative phosphorylation	ATPF1A, atpA; F-type H+/Na+-transporting ATPase subunit alpha [EC:7.1.2.2 7.2.2.1]	AA Only	0.755091	AA Only
acto:C3V41_05745	K03593	Actinomyces sp.	>>|>	ATP-binding protein involved in chromosome partitioning	1.40567	1.34731	>>	>	Brite Hierarchies	Protein families: genetic information processing	Chromosome and associated proteins	mrp, NUBPL; ATP-binding protein involved in chromosome partitioning	AA Only	0.0583637	Shared
acto:C3V41_05765	K02027	Actinomyces sp.	>|>>	multiple sugar transport system substrate-binding protein	0.0389151	19.3795	>	>>	Brite Hierarchies	Protein families: signaling, cellular processes	Transporters	ABC.MS.S; multiple sugar transport system substrate-binding protein	Hisp Only	19.3406	Hisp Only
acto:C3V41_05770	K02025	Actinomyces sp.	>|>>	multiple sugar transport system permease protein	0.154886	18.8389	>	>>	Brite Hierarchies	Protein families: signaling, cellular processes	Transporters	ABC.MS.P; multiple sugar transport system permease protein	Hisp Only	18.684	Hisp Only
acto:C3V41_05805	K00287	Actinomyces sp.	>|>>	dihydrofolate reductase [EC:1.5.1.3]	0.154439	20.2869	>	>>	Metabolism	Metabolism of cofactors and vitamins	Folate biosynthesis	DHFR, folA; dihydrofolate reductase [EC:1.5.1.3]	Hisp Only	20.1324	Hisp Only
acto:C3V41_06125	K01784	Actinomyces sp.	>|>>	UDP-glucose 4-epimerase [EC:5.1.3.2]	0.659524	1.70824	>	>>	Metabolism	Carbohydrate metabolism	Amino sugar, nucleotide sugar metabolism	galE, GALE; UDP-glucose 4-epimerase [EC:5.1.3.2]	Hisp Only	1.04872	Hisp Only
acto:C3V41_06235	K01785	Actinomyces sp.	>|>>	aldose 1-epimerase [EC:5.1.3.3]	0.768683	2.0804	>	>>	Metabolism	Carbohydrate metabolism	Galactose metabolism	galM, GALM; aldose 1-epimerase [EC:5.1.3.3]	Hisp Only	1.31171	Hisp Only
acto:C3V41_06265	K03733	Actinomyces sp.	>|>>	integrase/recombinase XerC	1.04736	2.16993	>	>>	Brite Hierarchies	Protein families: genetic information processing	Chromosome and associated proteins	xerC; integrase/recombinase XerC	Hisp Only	1.12258	Hisp Only
acto:C3V41_06425	K02784	Actinomyces sp.	>>|>	phosphocarrier protein HPr	1.50657	0.789268	>>	>	Brite Hierarchies	Protein families: signaling, cellular processes	Transporters	ptsH; phosphocarrier protein HPr	AA Only	0.717304	AA Only
acto:C3V41_06430	K02342	Actinomyces sp.	>|>>	DNA polymerase III subunit epsilon [EC:2.7.7.7]	0.173941	1.66664	>	>>	Brite Hierarchies	Protein families: genetic information processing	DNA repair and recombination proteins	dnaQ; DNA polymerase III subunit epsilon [EC:2.7.7.7]	Hisp Only	1.4927	Hisp Only
acto:C3V41_06480	K00240	Actinomyces sp.	>>|>	succinate dehydrogenase / fumarate reductase, iron-sulfur subunit [EC:1.3.5.1 1.3.5.4]	1.25485	1.12428	>>	>	Metabolism	Energy metabolism	Oxidative phosphorylation	sdhB, frdB; succinate dehydrogenase iron-sulfur subunit [EC:1.3.5.1]	AA Only	0.130562	Shared
acto:C3V41_06490	K00241	Actinomyces sp.	>>|>	succinate dehydrogenase / fumarate reductase, cytochrome b subunit	1.02883	0.98118	>>	>	Metabolism	Energy metabolism	Oxidative phosphorylation	sdhC, frdC; succinate dehydrogenase cytochrome b subunit	AA Only	0.0476506	Shared
acto:C3V41_06580	K06173	Actinomyces sp.	>|>>	tRNA pseudouridine38-40 synthase [EC:5.4.99.12]	0.128129	1.72098	>	>>	Brite Hierarchies	Protein families: genetic information processing	Transfer RNA biogenesis	truA, PUS1; tRNA pseudouridine38-40 synthase [EC:5.4.99.12]	Hisp Only	1.59285	Hisp Only
acto:C3V41_06615	K02952	Actinomyces sp.	>>|>	small subunit ribosomal protein S13	1.46961	1.23523	>>	>	Genetic Information Processing	Translation	Ribosome	RP-S13, rpsM; small subunit ribosomal protein S13	AA Only	0.234377	Shared
acto:C3V41_06670	K02881	Actinomyces sp.	>>|>	large subunit ribosomal protein L18	1.42515	0.87346	>>	>	Genetic Information Processing	Translation	Ribosome	RP-L18, MRPL18, rplR; large subunit ribosomal protein L18	AA Only	0.551688	AA Only
acto:C3V41_06680	K02994	Actinomyces sp.	>>|>	small subunit ribosomal protein S8	1.63964	1.37793	>>	>	Genetic Information Processing	Translation	Ribosome	RP-S8, rpsH; small subunit ribosomal protein S8	AA Only	0.261714	Shared
acto:C3V41_06715	K02878	Actinomyces sp.	>>|>	large subunit ribosomal protein L16	1.38751	0.90777	>>	>	Genetic Information Processing	Translation	Ribosome	RP-L16, MRPL16, rplP; large subunit ribosomal protein L16	AA Only	0.479743	Shared
acto:C3V41_07155	K03183	Actinomyces sp.	>|>>	demethylmenaquinone methyltransferase / 2-methoxy-6-polyprenyl-1,4-benzoquinol methylase [EC:2.1.1.163 2.1.1.201]	1.20597	2.22128	>	>>	Metabolism	Metabolism of cofactors and vitamins	Ubiquinone, other terpenoid-quinone biosyn.	ubiE; demethylmenaquinone methyltransferase / 2-methoxy-6-polyprenyl-1,4-benzoquinol methylase [EC:2.1.1.163 2.1.1.201]	Hisp Only	1.01531	Hisp Only
acto:C3V41_07180	K00611	Actinomyces sp.	>|>>	ornithine carbamoyltransferase [EC:2.1.3.3]	0.986146	1.54364	>	>>	Metabolism	Amino acid metabolism	Arginine biosynthesis	OTC, argF, argI; ornithine carbamoyltransferase [EC:2.1.3.3]	Hisp Only	0.557493	Hisp Only
acto:C3V41_07205	K01911	Actinomyces sp.	>|>>	O-succinylbenzoic acid---CoA ligase [EC:6.2.1.26]	0.331712	1.8505	>	>>	Metabolism	Metabolism of cofactors and vitamins	Ubiquinone, other terpenoid-quinone biosyn.	menE; o-succinylbenzoate---CoA ligase [EC:6.2.1.26]	Hisp Only	1.51879	Hisp Only
acto:C3V41_07235	K01647	Actinomyces sp.	>|>>	citrate synthase [EC:2.3.3.1]	0.839628	2.00465	>	>>	Metabolism	Carbohydrate metabolism	Glyoxylate and dicarboxylate metabolism	CS, gltA; citrate synthase [EC:2.3.3.1]	Hisp Only	1.16502	Hisp Only
acto:C3V41_07290	K02033	Actinomyces sp.	>|>>	peptide/nickel transport system permease protein	0.196837	1.96133	>	>>	Brite Hierarchies	Protein families: signaling, cellular processes	Transporters	ABC.PE.P; peptide/nickel transport system permease protein	Hisp Only	1.7645	Hisp Only
acto:C3V41_07665	K03686	Actinomyces sp.	>>|>>	molecular chaperone DnaJ	1.23787	1.60674	>>	>>	Brite Hierarchies	Protein families: genetic information processing	Chaperones and folding catalysts	dnaJ; molecular chaperone DnaJ	Shared	0.368869	Shared
acto:C3V41_07825	K10773	Actinomyces sp.	>|>>	endonuclease III [EC:4.2.99.18]	0.0808183	1.47951	>	>>	Brite Hierarchies	Protein families: genetic information processing	DNA repair and recombination proteins	NTHL1, nth; endonuclease III [EC:3.2.2.- 4.2.99.18]	Hisp Only	1.3987	Hisp Only
acto:C3V41_07830	K10914	Actinomyces sp.	>>|>>	CRP/FNR family transcriptional regulator, cyclic AMP receptor protein	1.12192	1.45368	>>	>>	Brite Hierarchies	Protein families: genetic information processing	Transcription factors	crp; CRP/FNR family transcriptional regulator, cyclic AMP receptor protein	Shared	0.331758	Shared
acto:C3V41_07905	K06187	Actinomyces sp.	>|>>	recombination protein RecR	0.267628	2.86595	>	>>	Brite Hierarchies	Protein families: genetic information processing	DNA repair and recombination proteins	recR; recombination protein RecR	Hisp Only	2.59832	Hisp Only
acto:C3V41_08290	K06902	Actinomyces sp.	<|>>	MFS transporter, UMF1 family	-0.153946	1.69119	<	>>	Brite Hierarchies	Protein families: signaling, cellular processes	Transporters	UMF1; MFS transporter, UMF1 family	Hisp Only	1.84513	Hisp Only
acto:C3V41_08585	K01126	Actinomyces sp.	<|>>	glycerophosphoryl diester phosphodiesterase [EC:3.1.4.46]	-0.110547	19.6294	<	>>	Metabolism	Lipid metabolism	Glycerophospholipid metabolism	E3.1.4.46, glpQ, ugpQ; glycerophosphoryl diester phosphodiesterase [EC:3.1.4.46]	Hisp Only	19.7399	Hisp Only
acto:C3V41_08660	K19126	Actinomyces sp.	<|>>	CRISPR system Cascade subunit CasE	-0.285401	15.0351	<	>>	Brite Hierarchies	Protein families: signaling, cellular processes	Prokaryotic defense system	casE, cse3; CRISPR system Cascade subunit CasE	Hisp Only	15.3205	Hisp Only
acto:C3V41_08695	K02810	Actinomyces sp.	>>|>>	sucrose PTS system EIIBCA or EIIBC component [EC:2.7.1.211]	18.8129	3.13437	>>	>>	Brite Hierarchies	Protein families: signaling, cellular processes	Transporters	scrA, sacP, sacX, ptsS; sucrose PTS system EIIBCA or EIIBC component [EC:2.7.1.211]	Shared	15.6785	Shared
acto:C3V41_08700	K07106	Actinomyces sp.	>>|>>	N-acetylmuramic acid 6-phosphate etherase [EC:4.2.1.126]	18.3588	4.88805	>>	>>	Metabolism	Carbohydrate metabolism	Amino sugar, nucleotide sugar metabolism	murQ; N-acetylmuramic acid 6-phosphate etherase [EC:4.2.1.126]	Shared	13.4707	Shared
acto:C3V41_08845	K07173	Actinomyces sp.	>>|>	S-ribosylhomocysteine lyase [EC:4.4.1.21]	1.17488	0.443137	>>	>	Metabolism	Amino acid metabolism	Cysteine and methionine metabolism	luxS; S-ribosylhomocysteine lyase [EC:4.4.1.21]	AA Only	0.731742	AA Only
acto:C3V41_08970	K03655	Actinomyces sp.	<|>>	ATP-dependent DNA helicase RecG [EC:3.6.4.12]	-0.0200013	20.2168	<	>>	Brite Hierarchies	Protein families: genetic information processing	DNA repair and recombination proteins	recG; ATP-dependent DNA helicase RecG [EC:5.6.2.4]	Hisp Only	20.2368	Hisp Only
acto:C3V41_08985	K06191	Actinomyces sp.	<<|<	glutaredoxin-like protein NrdH	-1.27997	-0.736745	<<	<	Not Included in Pathway or Brite	Other	Other	nrdH; glutaredoxin-like protein NrdH	AA Only	0.543226	AA Only
acto:C3V41_09005	K09022	Actinomyces sp.	>|>>	2-iminobutanoate/2-iminopropanoate deaminase [EC:3.5.99.10]	0.136469	2.89486	>	>>	Not Included in Pathway or Brite	Other	Other	ridA, tdcF, RIDA; 2-iminobutanoate/2-iminopropanoate deaminase [EC:3.5.99.10]	Hisp Only	2.75839	Hisp Only
acto:C3V41_09185	K21600	Actinomyces sp.	>>|>>	CsoR family transcriptional regulator, copper-sensing transcriptional repressor	1.30101	1.39297	>>	>>	Brite Hierarchies	Protein families: genetic information processing	Transcription factors	csoR, ricR; CsoR family transcriptional regulator, copper-sensing transcriptional repressor	Shared	0.0919575	Shared
acto:C3V41_09290	K00384	Actinomyces sp.	>|>>	thioredoxin reductase (NADPH) [EC:1.8.1.9]	0.500667	1.82423	>	>>	Metabolism	Metabolism of other amino acids	Selenocompound metabolism	trxB, TRR; thioredoxin reductase (NADPH) [EC:1.8.1.9]	Hisp Only	1.32356	Hisp Only
acto:C3V41_09555	K06199	Actinomyces sp.	>|>>	fluoride exporter	0.101981	18.1669	>	>>	Brite Hierarchies	Protein families: signaling, cellular processes	Transporters	crcB, FEX; fluoride exporter	Hisp Only	18.0649	Hisp Only
acto:C3V41_09560	K06199	Actinomyces sp.	>|>>	fluoride exporter	0.180797	14.2396	>	>>	Brite Hierarchies	Protein families: signaling, cellular processes	Transporters	crcB, FEX; fluoride exporter	Hisp Only	14.0588	Hisp Only
acto:C3V41_09645	K03655	Actinomyces sp.	>|>>	ATP-dependent DNA helicase RecG [EC:3.6.4.12]	0.0953098	20.2016	>	>>	Brite Hierarchies	Protein families: genetic information processing	DNA repair and recombination proteins	recG; ATP-dependent DNA helicase RecG [EC:5.6.2.4]	Hisp Only	20.1063	Hisp Only
acto:C3V41_09660	K01537	Actinomyces sp.	<|>>	P-type Ca2+ transporter type 2C [EC:7.2.2.10]	-0.125619	1.59545	<	>>	Not Included in Pathway or Brite	Other	Other	ATP2C; P-type Ca2+ transporter type 2C [EC:7.2.2.10]	Hisp Only	1.72107	Hisp Only
acto:C3V41_09850	K02004	Actinomyces sp.	>|>>	putative ABC transport system permease protein	0.127894	20.012	>	>>	Brite Hierarchies	Protein families: signaling, cellular processes	Transporters	ABC.CD.P; putative ABC transport system permease protein	Hisp Only	19.8841	Hisp Only
acto:C3V41_10320	K02484	Actinomyces sp.	>>|>	two-component system, OmpR family, sensor kinase [EC:2.7.13.3]	1.31691	1.38932	>>	>	Brite Hierarchies	Protein families: signaling, cellular processes	Two-component system	K02484; two-component system, OmpR family, sensor kinase [EC:2.7.13.3]	AA Only	0.0724079	Shared
acto:C3V41_10385	K06901	Actinomyces sp.	>|>>	adenine/guanine/hypoxanthine permease	0.0445672	1.49213	>	>>	Brite Hierarchies	Protein families: signaling, cellular processes	Transporters	pbuG, azgA, ghxP, ghxQ, adeQ; adenine/guanine/hypoxanthine permease	Hisp Only	1.44756	Hisp Only
acto:C3V41_10450	K09009	Actinomyces sp.	>|>>	uncharacterized protein	0.478234	24.0228	>	>>	Not Included in Pathway or Brite	Other	Other	K09009; uncharacterized protein	Hisp Only	23.5446	Hisp Only
acto:C3V41_10515	K01992	Actinomyces sp.	>|>>	ABC-2 type transport system permease protein	0.781315	2.07573	>	>>	Brite Hierarchies	Protein families: signaling, cellular processes	Transporters	ABC-2.P; ABC-2 type transport system permease protein	Hisp Only	1.29441	Hisp Only
acto:C3V41_10520	K01990	Actinomyces sp.	>|>>	ABC-2 type transport system ATP-binding protein	0.511451	2.77336	>	>>	Brite Hierarchies	Protein families: signaling, cellular processes	Transporters	ABC-2.A; ABC-2 type transport system ATP-binding protein	Hisp Only	2.26191	Hisp Only
acto:C3V41_10605	K00847	Actinomyces sp.	>|>>	fructokinase [EC:2.7.1.4]	0.0828746	1.56384	>	>>	Metabolism	Carbohydrate metabolism	Starch and sucrose metabolism	E2.7.1.4, scrK; fructokinase [EC:2.7.1.4]	Hisp Only	1.48097	Hisp Only
acto:C3V41_10620	K03527	Actinomyces sp.	>|>>	4-hydroxy-3-methylbut-2-en-1-yl diphosphate reductase [EC:1.17.7.4]	0.269797	1.87198	>	>>	Metabolism	Metabolism of terpenoids and polyketides	Terpenoid backbone biosynthesis	ispH, lytB; 4-hydroxy-3-methylbut-2-en-1-yl diphosphate reductase [EC:1.17.7.4]	Hisp Only	1.60218	Hisp Only
acto:C3V41_10885	K04079	Actinomyces sp.	>|>>	molecular chaperone HtpG	0.320155	1.99595	>	>>	Brite Hierarchies	Protein families: genetic information processing	Chaperones and folding catalysts	HSP90A, htpG; molecular chaperone HtpG	Hisp Only	1.67579	Hisp Only
acto:C3V41_10900	K02033	Actinomyces sp.	<|>>	peptide/nickel transport system permease protein	-0.365956	2.14848	<	>>	Brite Hierarchies	Protein families: signaling, cellular processes	Transporters	ABC.PE.P; peptide/nickel transport system permease protein	Hisp Only	2.51444	Hisp Only
acto:C3V41_10910	K02032	Actinomyces sp.	<|>>	peptide/nickel transport system ATP-binding protein	-1.1851	2.36218	<	>>	Brite Hierarchies	Protein families: signaling, cellular processes	Transporters	ddpF; peptide/nickel transport system ATP-binding protein	Hisp Only	3.54728	Hisp Only
acto:C3V41_10915	K10716	Actinomyces sp.	>|>>	voltage-gated potassium channel	0.265841	21.1081	>	>>	Brite Hierarchies	Protein families: signaling, cellular processes	Transporters	kch, trkA, mthK, pch; voltage-gated potassium channel	Hisp Only	20.8422	Hisp Only
acto:C3V41_10920	K03578	Actinomyces sp.	>|>>	ATP-dependent helicase HrpA [EC:3.6.4.13]	0.4802	1.59912	>	>>	Not Included in Pathway or Brite	Other	Other	hrpA; ATP-dependent helicase HrpA [EC:3.6.4.13]	Hisp Only	1.11892	Hisp Only
acto:C3V41_11060	K00886	Actinomyces sp.	>>|>	polyphosphate glucokinase [EC:2.7.1.63]	1.22481	0.909476	>>	>	Metabolism	Carbohydrate metabolism	Amino sugar, nucleotide sugar metabolism	ppgK; polyphosphate glucokinase [EC:2.7.1.63]	AA Only	0.31533	Shared
acto:C3V41_11265	K13993	Actinomyces sp.	>>|>>	HSP20 family protein	3.09768	1.50158	>>	>>	Brite Hierarchies	Protein families: genetic information processing	Chaperones and folding catalysts	HSP20; HSP20 family protein	Shared	1.5961	Shared
acto:C3V41_11475	K07171	Actinomyces sp.	<|>>	mRNA interferase MazF [EC:3.1.-.-]	-0.0602018	17.9064	<	>>	Brite Hierarchies	Protein families: signaling, cellular processes	Prokaryotic defense system	mazF, ndoA, chpA; mRNA interferase MazF [EC:3.1.-.-]	Hisp Only	17.9666	Hisp Only
acto:C3V41_11515	K00262	Actinomyces sp.	>>|>	glutamate dehydrogenase (NADP+) [EC:1.4.1.4]	1.3254	1.11913	>>	>	Metabolism	Energy metabolism	Nitrogen metabolism	E1.4.1.4, gdhA; glutamate dehydrogenase (NADP+) [EC:1.4.1.4]	AA Only	0.206267	Shared
acto:C3V41_11630	K01990	Actinomyces sp.	>|>>	ABC-2 type transport system ATP-binding protein	0.0114914	18.4133	>	>>	Brite Hierarchies	Protein families: signaling, cellular processes	Transporters	ABC-2.A; ABC-2 type transport system ATP-binding protein	Hisp Only	18.4018	Hisp Only
acto:C3V41_11750	K15342	Actinomyces sp.	>|>>	CRISP-associated protein Cas1	0.0960478	15.1027	>	>>	Brite Hierarchies	Protein families: signaling, cellular processes	Prokaryotic defense system	cas1; CRISP-associated protein Cas1	Hisp Only	15.0066	Hisp Only
acto:C3V41_11805	K19091	Actinomyces sp.	<|>>	CRISPR-associated endoribonuclease Cas6 [EC:3.1.-.-]	-0.301137	18.3238	<	>>	Brite Hierarchies	Protein families: signaling, cellular processes	Prokaryotic defense system	cas6; CRISPR-associated endoribonuclease Cas6 [EC:3.1.-.-]	Hisp Only	18.625	Hisp Only
acto:C3V41_11885	K00796	Actinomyces sp.	>|>>	dihydropteroate synthase [EC:2.5.1.15]	0.647418	2.47627	>	>>	Metabolism	Metabolism of cofactors and vitamins	Folate biosynthesis	folP; dihydropteroate synthase [EC:2.5.1.15]	Hisp Only	1.82885	Hisp Only
acto:C3V41_11900	K09167	Actinomyces sp.	<|>>	uncharacterized protein	-0.0998059	19.3104	<	>>	Not Included in Pathway or Brite	Other	Other	K09167; uncharacterized protein	Hisp Only	19.4102	Hisp Only
acto:C3V41_11920	K01579	Actinomyces sp.	>|>>	aspartate 1-decarboxylase [EC:4.1.1.11]	0.198304	2.86035	>	>>	Metabolism	Metabolism of cofactors and vitamins	Pantothenate and CoA biosynthesis	panD; aspartate 1-decarboxylase [EC:4.1.1.11]	Hisp Only	2.66205	Hisp Only
acto:C3V41_11970	K18928	Actinomyces sp.	>|>>	L-lactate dehydrogenase complex protein LldE	0.358433	2.98672	>	>>	Not Included in Pathway or Brite	Other	Other	lldE; L-lactate dehydrogenase complex protein LldE	Hisp Only	2.62829	Hisp Only
acto:C3V41_11995	K02003	Actinomyces sp.	>|>>	putative ABC transport system ATP-binding protein	0.659402	1.7401	>	>>	Brite Hierarchies	Protein families: signaling, cellular processes	Transporters	ABC.CD.A; putative ABC transport system ATP-binding protein	Hisp Only	1.0807	Hisp Only
acto:C3V41_12000	K02004	Actinomyces sp.	>|>>	putative ABC transport system permease protein	0.0189555	1.45182	>	>>	Brite Hierarchies	Protein families: signaling, cellular processes	Transporters	ABC.CD.P; putative ABC transport system permease protein	Hisp Only	1.43287	Hisp Only
acto:C3V41_12015	K05595	Actinomyces sp.	<|>>	multiple antibiotic resistance protein	-0.114679	14.8596	<	>>	Brite Hierarchies	Protein families: signaling, cellular processes	Transporters	marC; multiple antibiotic resistance protein	Hisp Only	14.9743	Hisp Only
acto:C3V41_12080	K00341	Actinomyces sp.	>|>>	NADH-quinone oxidoreductase subunit L [EC:7.1.1.2]	0.586251	1.44903	>	>>	Metabolism	Energy metabolism	Oxidative phosphorylation	nuoL; NADH-quinone oxidoreductase subunit L [EC:7.1.1.2]	Hisp Only	0.862782	Hisp Only
acto:C3V41_12105	K15342	Actinomyces sp.	>>|>>	CRISP-associated protein Cas1	1.13869	1.75879	>>	>>	Brite Hierarchies	Protein families: signaling, cellular processes	Prokaryotic defense system	cas1; CRISP-associated protein Cas1	Shared	0.620094	Shared
acto:C3V41_12110	K19126	Actinomyces sp.	<|>>	CRISPR system Cascade subunit CasE	-0.0124961	4.2303	<	>>	Brite Hierarchies	Protein families: signaling, cellular processes	Prokaryotic defense system	casE, cse3; CRISPR system Cascade subunit CasE	Hisp Only	4.24279	Hisp Only
acto:C3V41_12125	K19046	Actinomyces sp.	>|>>	CRISPR system Cascade subunit CasB	0.806586	2.19777	>	>>	Brite Hierarchies	Protein families: signaling, cellular processes	Prokaryotic defense system	casB, cse2; CRISPR system Cascade subunit CasB	Hisp Only	1.39118	Hisp Only
acto:C3V41_12135	K07012	Actinomyces sp.	>|>>	CRISPR-associated endonuclease/helicase Cas3 [EC:3.1.-.- 3.6.4.-]	0.761532	1.49733	>	>>	Brite Hierarchies	Protein families: signaling, cellular processes	Prokaryotic defense system	cas3; CRISPR-associated endonuclease/helicase Cas3 [EC:3.1.-.- 5.6.2.4]	Hisp Only	0.735799	Hisp Only
acto:C3V41_12225	K01208	Actinomyces sp.	>|>>	cyclomaltodextrinase / maltogenic alpha-amylase / neopullulanase [EC:3.2.1.54 3.2.1.133 3.2.1.135]	1.00487	3.12622	>	>>	Metabolism	Carbohydrate metabolism	Starch and sucrose metabolism	cd, ma, nplT; cyclomaltodextrinase / maltogenic alpha-amylase / neopullulanase [EC:3.2.1.54 3.2.1.133 3.2.1.135]	Hisp Only	2.12135	Hisp Only
acto:C3V41_12315	K01990	Actinomyces sp.	>|>>	ABC-2 type transport system ATP-binding protein	0.160501	26.4814	>	>>	Brite Hierarchies	Protein families: signaling, cellular processes	Transporters	ABC-2.A; ABC-2 type transport system ATP-binding protein	Hisp Only	26.3209	Hisp Only
acto:C3V41_12405	K00700	Actinomyces sp.	>|>>	1,4-alpha-glucan branching enzyme [EC:2.4.1.18]	0.427824	1.48767	>	>>	Metabolism	Carbohydrate metabolism	Starch and sucrose metabolism	GBE1, glgB; 1,4-alpha-glucan branching enzyme [EC:2.4.1.18]	Hisp Only	1.05985	Hisp Only
acto:C3V41_12445	K01214	Actinomyces sp.	>|>>	isoamylase [EC:3.2.1.68]	0.788588	1.51695	>	>>	Metabolism	Carbohydrate metabolism	Starch and sucrose metabolism	ISA, treX; isoamylase [EC:3.2.1.68]	Hisp Only	0.728366	Hisp Only
actp:B6G06_00385	K07393	Actinomyces gaoshouyii	>|>>	glutathionyl-hydroquinone reductase [EC:1.8.5.7]	0.679095	3.44198	>	>>	Not Included in Pathway or Brite	Other	Other	ECM4, yqjG; glutathionyl-hydroquinone reductase [EC:1.8.5.7]	Hisp Only	2.76289	Hisp Only
actp:B6G06_00745	K03218	Actinomyces gaoshouyii	>|>>	23S rRNA (guanosine2251-2'-O)-methyltransferase [EC:2.1.1.185]	0.255995	2.23169	>	>>	Brite Hierarchies	Protein families: genetic information processing	Ribosome biogenesis	rlmB; 23S rRNA (guanosine2251-2'-O)-methyltransferase [EC:2.1.1.185]	Hisp Only	1.97569	Hisp Only
actp:B6G06_00760	K10112	Actinomyces gaoshouyii	>>|>	multiple sugar transport system ATP-binding protein	1.94709	0.451979	>>	>	Brite Hierarchies	Protein families: signaling, cellular processes	Transporters	msmX, msmK, malK, sugC, ggtA, msiK; multiple sugar transport system ATP-binding protein [EC:7.5.2.-]	AA Only	1.49511	AA Only
actp:B6G06_01150	K04042	Actinomyces gaoshouyii	>|>>	bifunctional UDP-N-acetylglucosamine pyrophosphorylase / glucosamine-1-phosphate N-acetyltransferase [EC:2.7.7.23 2.3.1.157]	1.04375	2.83617	>	>>	Metabolism	Carbohydrate metabolism	Amino sugar, nucleotide sugar metabolism	glmU; bifunctional UDP-N-acetylglucosamine pyrophosphorylase / glucosamine-1-phosphate N-acetyltransferase [EC:2.7.7.23 2.3.1.157]	Hisp Only	1.79242	Hisp Only
actp:B6G06_01185	K01689	Actinomyces gaoshouyii	>>|>	enolase [EC:4.2.1.11]	1.82582	0.434148	>>	>	Metabolism	Energy metabolism	Methane metabolism	ENO, eno; enolase [EC:4.2.1.11]	AA Only	1.39167	AA Only
actp:B6G06_01445	K02032	Actinomyces gaoshouyii	<<|>	peptide/nickel transport system ATP-binding protein	-1.40355	0.383286	<<	>	Brite Hierarchies	Protein families: signaling, cellular processes	Transporters	ddpF; peptide/nickel transport system ATP-binding protein	AA Only	1.78684	AA Only
actp:B6G06_01870	K00812	Actinomyces gaoshouyii	>>|>	aspartate aminotransferase [EC:2.6.1.1]	1.28916	0.43111	>>	>	Metabolism	Amino acid metabolism	Arginine and proline metabolism	aspB; aspartate aminotransferase [EC:2.6.1.1]	AA Only	0.858048	AA Only
actp:B6G06_01900	K02601	Actinomyces gaoshouyii	>>|>	transcription termination/antitermination protein NusG	1.58875	0.834465	>>	>	Brite Hierarchies	Protein families: genetic information processing	Ribosome biogenesis	nusG; transcription termination/antitermination protein NusG	AA Only	0.754288	AA Only
actp:B6G06_01910	K02863	Actinomyces gaoshouyii	>>|>	large subunit ribosomal protein L1	1.20982	0.292528	>>	>	Genetic Information Processing	Translation	Ribosome	RP-L1, MRPL1, rplA; large subunit ribosomal protein L1	AA Only	0.917287	AA Only
actp:B6G06_02030	K06223	Actinomyces gaoshouyii	>|>>	DNA adenine methylase [EC:2.1.1.72]	0.563593	2.27011	>	>>	Brite Hierarchies	Protein families: signaling, cellular processes	Prokaryotic defense system	dam; DNA adenine methylase [EC:2.1.1.72]	Hisp Only	1.70652	Hisp Only
actp:B6G06_02070	K00872	Actinomyces gaoshouyii	>>|>>	homoserine kinase [EC:2.7.1.39]	1.14193	1.57026	>>	>>	Metabolism	Amino acid metabolism	Glycine, serine and threonine metabolism	thrB; homoserine kinase [EC:2.7.1.39]	Shared	0.428339	Shared
actp:B6G06_02445	K00956	Actinomyces gaoshouyii	>|>>	sulfate adenylyltransferase subunit 1 [EC:2.7.7.4]	1.17773	1.93437	>	>>	Metabolism	Nucleotide metabolism	Purine metabolism	cysN; sulfate adenylyltransferase subunit 1 [EC:2.7.7.4]	Hisp Only	0.756637	Hisp Only
actp:B6G06_02450	K00957	Actinomyces gaoshouyii	>|>>	sulfate adenylyltransferase subunit 2 [EC:2.7.7.4]	0.766674	1.45775	>	>>	Metabolism	Nucleotide metabolism	Purine metabolism	cysD; sulfate adenylyltransferase subunit 2 [EC:2.7.7.4]	Hisp Only	0.691071	Hisp Only
actp:B6G06_02610	K00053	Actinomyces gaoshouyii	>>|>	ketol-acid reductoisomerase [EC:1.1.1.86]	1.27269	0.684286	>>	>	Metabolism	Metabolism of cofactors and vitamins	Pantothenate and CoA biosynthesis	ilvC; ketol-acid reductoisomerase [EC:1.1.1.86]	AA Only	0.5884	AA Only
actp:B6G06_02620	K00052	Actinomyces gaoshouyii	>|>>	3-isopropylmalate dehydrogenase [EC:1.1.1.85]	0.839016	2.50449	>	>>	Metabolism	Carbohydrate metabolism	C5-Branched dibasic acid metabolism	leuB, IMDH; 3-isopropylmalate dehydrogenase [EC:1.1.1.85]	Hisp Only	1.66548	Hisp Only
actp:B6G06_02755	K09812	Actinomyces gaoshouyii	>>|>	cell division transport system ATP-binding protein	1.06032	0.995875	>>	>	Brite Hierarchies	Protein families: signaling, cellular processes	Transporters	ftsE; cell division transport system ATP-binding protein	AA Only	0.0644472	Shared
actp:B6G06_03085	K06168	Actinomyces gaoshouyii	>|>>	tRNA-2-methylthio-N6-dimethylallyladenosine synthase [EC:2.8.4.3]	1.04718	1.38464	>	>>	Brite Hierarchies	Protein families: genetic information processing	Transfer RNA biogenesis	miaB; tRNA-2-methylthio-N6-dimethylallyladenosine synthase [EC:2.8.4.3]	Hisp Only	0.337459	Shared
actp:B6G06_03905	K01265	Actinomyces gaoshouyii	<<|>	methionyl aminopeptidase [EC:3.4.11.18]	-1.21158	0.310399	<<	>	Brite Hierarchies	Protein families: metabolism	Peptidases and inhibitors	map; methionyl aminopeptidase [EC:3.4.11.18]	AA Only	1.52198	AA Only
actp:B6G06_03980	K00382	Actinomyces gaoshouyii	>>|>	dihydrolipoamide dehydrogenase [EC:1.8.1.4]	1.51628	1.14141	>>	>	Metabolism	Amino acid metabolism	Glycine, serine and threonine metabolism	DLD, lpd, pdhD; dihydrolipoyl dehydrogenase [EC:1.8.1.4]	AA Only	0.37487	Shared
actp:B6G06_04250	K01872	Actinomyces gaoshouyii	>>|>>	alanyl-tRNA synthetase [EC:6.1.1.7]	1.28839	1.49276	>>	>>	Brite Hierarchies	Protein families: genetic information processing	Transfer RNA biogenesis	AARS, alaS; alanyl-tRNA synthetase [EC:6.1.1.7]	Shared	0.204371	Shared
actp:B6G06_04400	K11263	Actinomyces gaoshouyii	<|<<	acetyl-CoA/propionyl-CoA carboxylase, biotin carboxylase, biotin carboxyl carrier protein [EC:6.4.1.2 6.4.1.3 6.3.4.14]	-0.300052	-1.17322	<	<<	Metabolism	Carbohydrate metabolism	Propanoate metabolism	bccA, pccA; acetyl-CoA/propionyl-CoA carboxylase, biotin carboxylase, biotin carboxyl carrier protein [EC:6.4.1.2 6.4.1.3 6.3.4.14]	Hisp Only	0.873169	Hisp Only
actp:B6G06_04710	K00134	Actinomyces gaoshouyii	>|>>	glyceraldehyde 3-phosphate dehydrogenase [EC:1.2.1.12]	0.923049	1.78116	>	>>	Brite Hierarchies	Protein families: signaling, cellular processes	Exosome	GAPDH, gapA; glyceraldehyde 3-phosphate dehydrogenase (phosphorylating) [EC:1.2.1.12]	Hisp Only	0.858112	Hisp Only
actp:B6G06_05250	K16148	Actinomyces gaoshouyii	<<|<	alpha-maltose-1-phosphate synthase [EC:2.4.1.342]	-1.25791	-0.366464	<<	<	Metabolism	Carbohydrate metabolism	Starch and sucrose metabolism	glgM; alpha-maltose-1-phosphate synthase [EC:2.4.1.342]	AA Only	0.891443	AA Only
actp:B6G06_05610	K02337	Actinomyces gaoshouyii	>>|>	DNA polymerase III subunit alpha [EC:2.7.7.7]	1.19666	0.654232	>>	>	Brite Hierarchies	Protein families: genetic information processing	DNA repair and recombination proteins	dnaE; DNA polymerase III subunit alpha [EC:2.7.7.7]	AA Only	0.542424	AA Only
actp:B6G06_05695	K03587	Actinomyces gaoshouyii	>>|>	cell division protein FtsI (penicillin-binding protein 3) [EC:3.4.16.4]	1.38904	1.11039	>>	>	Brite Hierarchies	Protein families: genetic information processing	Chromosome and associated proteins	ftsI; cell division protein FtsI (penicillin-binding protein 3) [EC:3.4.16.4]	AA Only	0.278654	Shared
actp:B6G06_05710	K03925	Actinomyces gaoshouyii	>>|>	MraZ protein	1.55302	0.752083	>>	>	Brite Hierarchies	Protein families: genetic information processing	Transcription factors	mraZ; transcriptional regulator MraZ	AA Only	0.800934	AA Only
actp:B6G06_05830	K02600	Actinomyces gaoshouyii	>>|>	transcription termination/antitermination protein NusA	1.53582	0.540732	>>	>	Brite Hierarchies	Protein families: genetic information processing	Ribosome biogenesis	nusA; transcription termination/antitermination protein NusA	AA Only	0.995088	AA Only
actp:B6G06_05890	K09903	Actinomyces gaoshouyii	>>|>	uridylate kinase [EC:2.7.4.22]	1.17339	0.843293	>>	>	Metabolism	Nucleotide metabolism	Pyrimidine metabolism	pyrH; uridylate kinase [EC:2.7.4.22]	AA Only	0.330095	Shared
actp:B6G06_05965	K00554	Actinomyces gaoshouyii	>>|>>	tRNA (guanine37-N1)-methyltransferase [EC:2.1.1.228]	1.57992	1.72351	>>	>>	Brite Hierarchies	Protein families: genetic information processing	Transfer RNA biogenesis	trmD; tRNA (guanine37-N1)-methyltransferase [EC:2.1.1.228]	Shared	0.143588	Shared
actp:B6G06_06160	K09118	Actinomyces gaoshouyii	>>|>	uncharacterized protein	1.16782	0.538234	>>	>	Not Included in Pathway or Brite	Other	Other	K09118; uncharacterized protein	AA Only	0.629587	AA Only
actp:B6G06_06200	K07012	Actinomyces gaoshouyii	>>|>>	CRISPR-associated endonuclease/helicase Cas3 [EC:3.1.-.- 3.6.4.-]	1.25869	1.63086	>>	>>	Brite Hierarchies	Protein families: signaling, cellular processes	Prokaryotic defense system	cas3; CRISPR-associated endonuclease/helicase Cas3 [EC:3.1.-.- 5.6.2.4]	Shared	0.372168	Shared
actp:B6G06_06475	K03117	Actinomyces gaoshouyii	>>|>	sec-independent protein translocase protein TatB	1.58254	0.778054	>>	>	Brite Hierarchies	Protein families: signaling, cellular processes	Secretion system	tatB; sec-independent protein translocase protein TatB	AA Only	0.804481	AA Only
actp:B6G06_06560	K00600	Actinomyces gaoshouyii	>>|>	glycine hydroxymethyltransferase [EC:2.1.2.1]	1.50864	1.1819	>>	>	Metabolism	Energy metabolism	Methane metabolism	glyA, SHMT; glycine hydroxymethyltransferase [EC:2.1.2.1]	AA Only	0.326732	Shared
actp:B6G06_06700	K02111	Actinomyces gaoshouyii	>>|>	F-type H+/Na+-transporting ATPase subunit alpha [EC:7.1.2.2 7.2.2.1]	1.71921	1.06681	>>	>	Metabolism	Energy metabolism	Oxidative phosphorylation	ATPF1A, atpA; F-type H+/Na+-transporting ATPase subunit alpha [EC:7.1.2.2 7.2.2.1]	AA Only	0.652399	AA Only
actp:B6G06_06715	K02110	Actinomyces gaoshouyii	>>|<	F-type H+-transporting ATPase subunit c	1.3266	-0.0974189	>>	<	Metabolism	Energy metabolism	Oxidative phosphorylation	ATPF0C, atpE; F-type H+-transporting ATPase subunit c	AA Only	1.42402	AA Only
actp:B6G06_07055	K03431	Actinomyces gaoshouyii	>>|>	phosphoglucosamine mutase [EC:5.4.2.10]	1.66443	0.784076	>>	>	Metabolism	Carbohydrate metabolism	Amino sugar, nucleotide sugar metabolism	glmM; phosphoglucosamine mutase [EC:5.4.2.10]	AA Only	0.880359	AA Only
actp:B6G06_07075	K00886	Actinomyces gaoshouyii	<<|<	polyphosphate glucokinase [EC:2.7.1.63]	-1.16461	-0.559054	<<	<	Metabolism	Carbohydrate metabolism	Amino sugar, nucleotide sugar metabolism	ppgK; polyphosphate glucokinase [EC:2.7.1.63]	AA Only	0.605554	AA Only
actp:B6G06_07100	K02952	Actinomyces gaoshouyii	<<|<	small subunit ribosomal protein S13	-1.27511	-1.29889	<<	<	Genetic Information Processing	Translation	Ribosome	RP-S13, rpsM; small subunit ribosomal protein S13	AA Only	0.0237893	Shared
actp:B6G06_07270	K02355	Actinomyces gaoshouyii	>>|>	elongation factor G	1.52394	0.570778	>>	>	Brite Hierarchies	Protein families: genetic information processing	Translation factors	fusA, GFM, EFG; elongation factor G	AA Only	0.953162	AA Only
actp:B6G06_07505	K03070	Actinomyces gaoshouyii	>>|>	preprotein translocase subunit SecA [EC:7.4.2.8]	1.41431	0.686856	>>	>	Brite Hierarchies	Protein families: signaling, cellular processes	Secretion system	secA; preprotein translocase subunit SecA [EC:7.4.2.8]	AA Only	0.727458	AA Only
actp:B6G06_07590	K18955	Actinomyces gaoshouyii	>>|>	WhiB family transcriptional regulator, redox-sensing transcriptional regulator	2.01439	0.499516	>>	>	Brite Hierarchies	Protein families: genetic information processing	Transcription factors	whiB1_2_3_4; WhiB family transcriptional regulator, redox-sensing transcriptional regulator	AA Only	1.51488	AA Only
actp:B6G06_08325	K03299	Actinomyces gaoshouyii	>|>>	gluconate:H+ symporter, GntP family	0.135237	1.47275	>	>>	Brite Hierarchies	Protein families: signaling, cellular processes	Transporters	TC.GNTP; gluconate:H+ symporter, GntP family	Hisp Only	1.33752	Hisp Only
actp:B6G06_08370	K00262	Actinomyces gaoshouyii	>>|>	glutamate dehydrogenase (NADP+) [EC:1.4.1.4]	1.45254	0.158341	>>	>	Metabolism	Energy metabolism	Nitrogen metabolism	E1.4.1.4, gdhA; glutamate dehydrogenase (NADP+) [EC:1.4.1.4]	AA Only	1.29419	AA Only
actp:B6G06_08380	K23269	Actinomyces gaoshouyii	>>|>	phosphoribosylformylglycinamidine synthase subunit PurL [EC:6.3.5.3]	1.18398	0.657945	>>	>	Metabolism	Nucleotide metabolism	Purine metabolism	purL; phosphoribosylformylglycinamidine synthase subunit PurL [EC:6.3.5.3]	AA Only	0.526036	AA Only
actp:B6G06_08420	K01596	Actinomyces gaoshouyii	>>|<	phosphoenolpyruvate carboxykinase (GTP) [EC:4.1.1.32]	1.27261	-0.0122437	>>	<	Metabolism	Carbohydrate metabolism	Pyruvate metabolism	E4.1.1.32, pckA, PCK; phosphoenolpyruvate carboxykinase (GTP) [EC:4.1.1.32]	AA Only	1.28486	AA Only
actp:B6G06_08765	K02341	Actinomyces gaoshouyii	>|>>	DNA polymerase III subunit delta' [EC:2.7.7.7]	0.779016	1.60949	>	>>	Brite Hierarchies	Protein families: genetic information processing	DNA repair and recombination proteins	holB; DNA polymerase III subunit delta' [EC:2.7.7.7]	Hisp Only	0.830475	Hisp Only
actp:B6G06_09540	K01772	Actinomyces gaoshouyii	>>|>>	protoporphyrin/coproporphyrin ferrochelatase [EC:4.99.1.1 4.99.1.9]	1.99077	1.85504	>>	>>	Metabolism	Metabolism of cofactors and vitamins	Porphyrin metabolism	hemH, FECH; protoporphyrin/coproporphyrin ferrochelatase [EC:4.98.1.1 4.99.1.9]	Shared	0.135736	Shared
actp:B6G06_09590	K06187	Actinomyces gaoshouyii	>>|>	recombination protein RecR	1.31285	1.33827	>>	>	Brite Hierarchies	Protein families: genetic information processing	DNA repair and recombination proteins	recR; recombination protein RecR	AA Only	0.0254204	Shared
actp:B6G06_09670	K06191	Actinomyces gaoshouyii	>>|>	glutaredoxin-like protein NrdH	1.14226	0.838447	>>	>	Not Included in Pathway or Brite	Other	Other	nrdH; glutaredoxin-like protein NrdH	AA Only	0.30381	Shared
actt:DDD63_10355	K01596	Actinobaculum sp. 313	>>|>	phosphoenolpyruvate carboxykinase (GTP) [EC:4.1.1.32]	2.05152	0.390417	>>	>	Metabolism	Carbohydrate metabolism	Pyruvate metabolism	E4.1.1.32, pckA, PCK; phosphoenolpyruvate carboxykinase (GTP) [EC:4.1.1.32]	AA Only	1.6611	AA Only
adc:FOC79_00005	K15583	Abiotrophia defectiva	<|<<	oligopeptide transport system ATP-binding protein	-0.888682	-1.35835	<	<<	Brite Hierarchies	Protein families: signaling, cellular processes	Transporters	oppD; oligopeptide transport system ATP-binding protein	Hisp Only	0.469663	Shared
adc:FOC79_00030	K21739	Abiotrophia defectiva	<|<<	probable pyridine nucleotide-disulfide oxidoreductase	-0.542687	-1.23343	<	<<	Not Included in Pathway or Brite	Other	Other	rclA; probable pyridine nucleotide-disulfide oxidoreductase	Hisp Only	0.69074	Hisp Only
adc:FOC79_00035	K03502	Abiotrophia defectiva	<<|<<	DNA polymerase V	-1.08929	-1.50903	<<	<<	Brite Hierarchies	Protein families: genetic information processing	DNA repair and recombination proteins	umuC; DNA polymerase V	Shared	0.419744	Shared
adc:FOC79_00065	K01934	Abiotrophia defectiva	<<|<	5-formyltetrahydrofolate cyclo-ligase [EC:6.3.3.2]	-1.46298	-0.92575	<<	<	Metabolism	Metabolism of cofactors and vitamins	One carbon pool by folate	MTHFS; 5-formyltetrahydrofolate cyclo-ligase [EC:6.3.3.2]	AA Only	0.537229	AA Only
adc:FOC79_00070	K22757	Abiotrophia defectiva	<<|<<	glutaminyl-peptide cyclotransferase [EC:2.3.2.5]	-1.58882	-1.4264	<<	<<	Not Included in Pathway or Brite	Other	Other	QCT, qpcT; glutaminyl-peptide cyclotransferase [EC:2.3.2.5]	Shared	0.162419	Shared
adc:FOC79_00075	K00655	Abiotrophia defectiva	<<|<	1-acyl-sn-glycerol-3-phosphate acyltransferase [EC:2.3.1.51]	-1.14351	-0.811523	<<	<	Metabolism	Lipid metabolism	Glycerophospholipid metabolism	plsC; 1-acyl-sn-glycerol-3-phosphate acyltransferase [EC:2.3.1.51]	AA Only	0.331983	Shared
adc:FOC79_00135	K00554	Abiotrophia defectiva	<<|<	tRNA (guanine37-N1)-methyltransferase [EC:2.1.1.228]	-1.25771	-1.15525	<<	<	Brite Hierarchies	Protein families: genetic information processing	Transfer RNA biogenesis	trmD; tRNA (guanine37-N1)-methyltransferase [EC:2.1.1.228]	AA Only	0.102464	Shared
adc:FOC79_00140	K02860	Abiotrophia defectiva	<|<<	16S rRNA processing protein RimM	-0.828216	-1.91187	<	<<	Brite Hierarchies	Protein families: genetic information processing	Ribosome biogenesis	rimM; 16S rRNA processing protein RimM	Hisp Only	1.08366	Hisp Only
adc:FOC79_00185	K19972	Abiotrophia defectiva	<|<<	manganese/zinc transport system permease protein	-0.692225	-1.56108	<	<<	Brite Hierarchies	Protein families: signaling, cellular processes	Transporters	psaC, scaB, sloB; manganese/zinc transport system permease protein	Hisp Only	0.868859	Hisp Only
adc:FOC79_00195	K03800	Abiotrophia defectiva	<<|<	lipoate---protein ligase [EC:6.3.1.20]	-1.08758	-1.23383	<<	<	Metabolism	Metabolism of cofactors and vitamins	Lipoic acid metabolism	lplA, lplJ, lipL1; lipoate---protein ligase [EC:6.3.1.20]	AA Only	0.146247	Shared
adc:FOC79_00275	K02035	Abiotrophia defectiva	<<|<	peptide/nickel transport system substrate-binding protein	-1.11843	-0.781377	<<	<	Brite Hierarchies	Protein families: signaling, cellular processes	Transporters	ABC.PE.S; peptide/nickel transport system substrate-binding protein	AA Only	0.337056	Shared
adc:FOC79_00315	K03621	Abiotrophia defectiva	<<|<	phosphate acyltransferase [EC:2.3.1.274]	-1.17265	-0.946883	<<	<	Brite Hierarchies	Protein families: metabolism	Lipid biosynthesis proteins	plsX; phosphate acyltransferase [EC:2.3.1.274]	AA Only	0.225766	Shared
adc:FOC79_00320	K03655	Abiotrophia defectiva	<|<<	ATP-dependent DNA helicase RecG [EC:3.6.4.12]	-0.921223	-1.41111	<	<<	Brite Hierarchies	Protein families: genetic information processing	DNA repair and recombination proteins	recG; ATP-dependent DNA helicase RecG [EC:5.6.2.4]	Hisp Only	0.489885	Shared
adc:FOC79_00345	K01783	Abiotrophia defectiva	<|<<	ribulose-phosphate 3-epimerase [EC:5.1.3.1]	-1.02748	-1.60973	<	<<	Metabolism	Carbohydrate metabolism	Pentose and glucuronate interconversions	rpe, RPE; ribulose-phosphate 3-epimerase [EC:5.1.3.1]	Hisp Only	0.582255	Hisp Only
adc:FOC79_00350	K06949	Abiotrophia defectiva	<|<<	ribosome biogenesis GTPase / thiamine phosphate phosphatase [EC:3.6.1.- 3.1.3.100]	-0.663972	-1.62784	<	<<	Brite Hierarchies	Protein families: genetic information processing	Ribosome biogenesis	rsgA, engC; ribosome biogenesis GTPase / thiamine phosphate phosphatase [EC:3.6.1.- 3.1.3.100]	Hisp Only	0.96387	Hisp Only
adc:FOC79_00355	K12132	Abiotrophia defectiva	<|<<	eukaryotic-like serine/threonine-protein kinase [EC:2.7.11.1]	-0.679007	-1.42988	<	<<	Brite Hierarchies	Protein families: metabolism	Protein kinases	prkC, stkP; eukaryotic-like serine/threonine-protein kinase [EC:2.7.11.1]	Hisp Only	0.750877	Hisp Only
adc:FOC79_00360	K20074	Abiotrophia defectiva	<|<<	PPM family protein phosphatase [EC:3.1.3.16]	-1.02999	-1.39873	<	<<	Brite Hierarchies	Protein families: metabolism	Protein phosphatases, associated proteins	prpC, phpP; PPM family protein phosphatase [EC:3.1.3.16]	Hisp Only	0.368733	Shared
adc:FOC79_00370	K00604	Abiotrophia defectiva	<<|<<	methionyl-tRNA formyltransferase [EC:2.1.2.9]	-1.27595	-1.58485	<<	<<	Metabolism	Metabolism of cofactors and vitamins	One carbon pool by folate	MTFMT, fmt; methionyl-tRNA formyltransferase [EC:2.1.2.9]	Shared	0.308896	Shared
adc:FOC79_00380	K03060	Abiotrophia defectiva	<|<<	DNA-directed RNA polymerase subunit omega [EC:2.7.7.6]	-1.06329	-1.50246	<	<<	Brite Hierarchies	Protein families: genetic information processing	DNA repair and recombination proteins	rpoZ; DNA-directed RNA polymerase subunit omega [EC:2.7.7.6]	Hisp Only	0.439174	Shared
adc:FOC79_00385	K00942	Abiotrophia defectiva	<|<<	guanylate kinase [EC:2.7.4.8]	-0.758273	-1.68592	<	<<	Metabolism	Nucleotide metabolism	Purine metabolism	gmk, GUK1; guanylate kinase [EC:2.7.4.8]	Hisp Only	0.927647	Hisp Only
adc:FOC79_00415	K00995	Abiotrophia defectiva	<<|<	CDP-diacylglycerol---glycerol-3-phosphate 3-phosphatidyltransferase [EC:2.7.8.5]	-1.65923	-0.523815	<<	<	Metabolism	Lipid metabolism	Glycerophospholipid metabolism	pgsA, PGS1; CDP-diacylglycerol---glycerol-3-phosphate 3-phosphatidyltransferase [EC:2.7.8.5]	AA Only	1.13541	AA Only
adc:FOC79_00440	K23535	Abiotrophia defectiva	<|<<	general nucleoside transport system permease protein	-0.510972	-1.29787	<	<<	Brite Hierarchies	Protein families: signaling, cellular processes	Transporters	nupB; general nucleoside transport system permease protein	Hisp Only	0.786897	Hisp Only
adc:FOC79_00445	K23537	Abiotrophia defectiva	<|<<	general nucleoside transport system ATP-binding protein	-0.754697	-1.52709	<	<<	Brite Hierarchies	Protein families: signaling, cellular processes	Transporters	nupA; general nucleoside transport system ATP-binding protein	Hisp Only	0.772398	Hisp Only
adc:FOC79_00465	K11618	Abiotrophia defectiva	<<|<<	two-component system, NarL family, response regulator LiaR	-0.929463	-1.68753	<<	<<	Environmental Information Processing	Signal transduction	Two-component system	liaR; two-component system, NarL family, response regulator LiaR	Shared	0.758063	Shared
adc:FOC79_00470	K11617	Abiotrophia defectiva	<|<<	two-component system, NarL family, sensor histidine kinase LiaS [EC:2.7.13.3]	-0.673852	-1.50062	<	<<	Environmental Information Processing	Signal transduction	Two-component system	liaS; two-component system, NarL family, sensor histidine kinase LiaS [EC:2.7.13.3]	Hisp Only	0.826768	Hisp Only
adc:FOC79_00475	K11622	Abiotrophia defectiva	<<|<	lia operon protein LiaF	-1.17344	-1.2164	<<	<	Environmental Information Processing	Signal transduction	Two-component system	liaF; lia operon protein LiaF	AA Only	0.042955	Shared
adc:FOC79_00515	K01872	Abiotrophia defectiva	<|<<	alanyl-tRNA synthetase [EC:6.1.1.7]	-0.906957	-1.58731	<	<<	Brite Hierarchies	Protein families: genetic information processing	Transfer RNA biogenesis	AARS, alaS; alanyl-tRNA synthetase [EC:6.1.1.7]	Hisp Only	0.680358	Hisp Only
adc:FOC79_00540	K07560	Abiotrophia defectiva	<|<<	D-aminoacyl-tRNA deacylase [EC:3.1.1.96]	-1.00551	-1.40928	<	<<	Brite Hierarchies	Protein families: genetic information processing	Transfer RNA biogenesis	dtd, DTD; D-aminoacyl-tRNA deacylase [EC:3.1.1.96]	Hisp Only	0.403763	Shared
adc:FOC79_00545	K01139	Abiotrophia defectiva	<|<<	GTP diphosphokinase / guanosine-3',5'-bis(diphosphate) 3'-diphosphatase [EC:2.7.6.5 3.1.7.2]	-0.872098	-1.36825	<	<<	Brite Hierarchies	Protein families: genetic information processing	Ribosome biogenesis	spoT; GTP diphosphokinase / guanosine-3',5'-bis(diphosphate) 3'-diphosphatase [EC:2.7.6.5 3.1.7.2]	Hisp Only	0.496152	Shared
adc:FOC79_00555	K09761	Abiotrophia defectiva	<<|<<	16S rRNA (uracil1498-N3)-methyltransferase [EC:2.1.1.193]	-1.11894	-1.71029	<<	<<	Brite Hierarchies	Protein families: genetic information processing	Ribosome biogenesis	rsmE; 16S rRNA (uracil1498-N3)-methyltransferase [EC:2.1.1.193]	Shared	0.591351	Shared
adc:FOC79_00575	K03702	Abiotrophia defectiva	<<|<	excinuclease ABC subunit B	-1.19458	-1.08296	<<	<	Brite Hierarchies	Protein families: genetic information processing	DNA repair and recombination proteins	uvrB; excinuclease ABC subunit B	AA Only	0.111625	Shared
adc:FOC79_00595	K02437	Abiotrophia defectiva	<<|<	glycine cleavage system H protein	-1.10961	-1.19143	<<	<	Metabolism	Amino acid metabolism	Glycine, serine and threonine metabolism	gcvH, GCSH; glycine cleavage system H protein	AA Only	0.0818285	Shared
adc:FOC79_00600	K05837	Abiotrophia defectiva	<|<<	rod shape determining protein RodA	-0.467896	-1.45984	<	<<	Brite Hierarchies	Protein families: genetic information processing	Chromosome and associated proteins	rodA, mrdB; rod shape determining protein RodA	Hisp Only	0.991947	Hisp Only
adc:FOC79_00640	K23675	Abiotrophia defectiva	<<|<	riboflavin transporter	-1.17049	-1.15136	<<	<	Brite Hierarchies	Protein families: signaling, cellular processes	Transporters	fmnP, ribU; riboflavin transporter	AA Only	0.0191303	Shared
adc:FOC79_00645	K06178	Abiotrophia defectiva	<|<<	23S rRNA pseudouridine2605 synthase [EC:5.4.99.22]	-0.80143	-1.86261	<	<<	Brite Hierarchies	Protein families: genetic information processing	Ribosome biogenesis	rluB; 23S rRNA pseudouridine2605 synthase [EC:5.4.99.22]	Hisp Only	1.06118	Hisp Only
adc:FOC79_00650	K06024	Abiotrophia defectiva	<|<<	segregation and condensation protein B	-0.970943	-1.86434	<	<<	Brite Hierarchies	Protein families: genetic information processing	Chromosome and associated proteins	scpB; segregation and condensation protein B	Hisp Only	0.893396	Hisp Only
adc:FOC79_00665	K03783	Abiotrophia defectiva	<|<<	purine-nucleoside phosphorylase [EC:2.4.2.1]	-0.930501	-1.37947	<	<<	Metabolism	Nucleotide metabolism	Purine metabolism	punA, PNP; purine-nucleoside phosphorylase [EC:2.4.2.1]	Hisp Only	0.448969	Shared
adc:FOC79_00670	K01839	Abiotrophia defectiva	<<|<	phosphopentomutase [EC:5.4.2.7]	-1.10933	-1.23037	<<	<	Metabolism	Nucleotide metabolism	Purine metabolism	deoB; phosphopentomutase [EC:5.4.2.7]	AA Only	0.121046	Shared
adc:FOC79_00770	K16899	Abiotrophia defectiva	<|<<	ATP-dependent helicase/nuclease subunit B [EC:3.1.-.- 3.6.4.12]	-0.635624	-1.35924	<	<<	Brite Hierarchies	Protein families: genetic information processing	DNA repair and recombination proteins	addB; ATP-dependent helicase/nuclease subunit B [EC:5.6.2.4 3.1.-.-]	Hisp Only	0.723614	Hisp Only
adc:FOC79_00785	K06967	Abiotrophia defectiva	<<|<<	tRNA (adenine22-N1)-methyltransferase [EC:2.1.1.217]	-1.0413	-1.24792	<<	<<	Brite Hierarchies	Protein families: genetic information processing	Transfer RNA biogenesis	trmK; tRNA (adenine22-N1)-methyltransferase [EC:2.1.1.217]	Shared	0.20662	Shared
adc:FOC79_00815	K01945	Abiotrophia defectiva	<|<<	phosphoribosylamine---glycine ligase [EC:6.3.4.13]	-0.674579	-1.54039	<	<<	Metabolism	Nucleotide metabolism	Purine metabolism	purD; phosphoribosylamine---glycine ligase [EC:6.3.4.13]	Hisp Only	0.865812	Hisp Only
adc:FOC79_00820	K00602	Abiotrophia defectiva	<<|<	phosphoribosylaminoimidazolecarboxamide formyltransferase / IMP cyclohydrolase [EC:2.1.2.3 3.5.4.10]	-1.16001	-1.09979	<<	<	Metabolism	Nucleotide metabolism	Purine metabolism	purH; phosphoribosylaminoimidazolecarboxamide formyltransferase / IMP cyclohydrolase [EC:2.1.2.3 3.5.4.10]	AA Only	0.0602187	Shared
adc:FOC79_00825	K11175	Abiotrophia defectiva	<|<<	phosphoribosylglycinamide formyltransferase 1 [EC:2.1.2.2]	-0.725218	-1.76491	<	<<	Metabolism	Nucleotide metabolism	Purine metabolism	purN; phosphoribosylglycinamide formyltransferase 1 [EC:2.1.2.2]	Hisp Only	1.0397	Hisp Only
adc:FOC79_00830	K01933	Abiotrophia defectiva	<|<<	phosphoribosylformylglycinamidine cyclo-ligase [EC:6.3.3.1]	-1.02013	-1.51898	<	<<	Metabolism	Nucleotide metabolism	Purine metabolism	purM; phosphoribosylformylglycinamidine cyclo-ligase [EC:6.3.3.1]	Hisp Only	0.498856	Shared
adc:FOC79_00835	K00764	Abiotrophia defectiva	<|<<	amidophosphoribosyltransferase [EC:2.4.2.14]	-0.777262	-1.77191	<	<<	Brite Hierarchies	Protein families: metabolism	Peptidases and inhibitors	purF, PPAT; amidophosphoribosyltransferase [EC:2.4.2.14]	Hisp Only	0.994645	Hisp Only
adc:FOC79_00840	K01923	Abiotrophia defectiva	<<|<<	phosphoribosylaminoimidazole-succinocarboxamide synthase [EC:6.3.2.6]	-1.91441	-1.89187	<<	<<	Metabolism	Nucleotide metabolism	Purine metabolism	purC; phosphoribosylaminoimidazole-succinocarboxamide synthase [EC:6.3.2.6]	Shared	0.0225391	Shared
adc:FOC79_00845	K01952	Abiotrophia defectiva	<<|<<	phosphoribosylformylglycinamidine synthase [EC:6.3.5.3]	-0.968857	-2.10441	<<	<<	Metabolism	Nucleotide metabolism	Purine metabolism	PFAS, purL; phosphoribosylformylglycinamidine synthase [EC:6.3.5.3]	Shared	1.13556	Shared
adc:FOC79_00850	K01589	Abiotrophia defectiva	<|<<	5-(carboxyamino)imidazole ribonucleotide synthase [EC:6.3.4.18]	-0.657214	-1.51509	<	<<	Metabolism	Nucleotide metabolism	Purine metabolism	purK; 5-(carboxyamino)imidazole ribonucleotide synthase [EC:6.3.4.18]	Hisp Only	0.857876	Hisp Only
adc:FOC79_00855	K01588	Abiotrophia defectiva	<<|<	5-(carboxyamino)imidazole ribonucleotide mutase [EC:5.4.99.18]	-1.24445	-1.43334	<<	<	Metabolism	Nucleotide metabolism	Purine metabolism	purE; 5-(carboxyamino)imidazole ribonucleotide mutase [EC:5.4.99.18]	AA Only	0.188891	Shared
adc:FOC79_00885	K03722	Abiotrophia defectiva	<|<<	ATP-dependent DNA helicase DinG [EC:3.6.4.12]	-0.564674	-1.50095	<	<<	Brite Hierarchies	Protein families: genetic information processing	DNA repair and recombination proteins	dinG; ATP-dependent DNA helicase DinG [EC:5.6.2.3]	Hisp Only	0.936276	Hisp Only
adc:FOC79_00890	K00974	Abiotrophia defectiva	<|<<	tRNA nucleotidyltransferase (CCA-adding enzyme) [EC:2.7.7.72 3.1.3.- 3.1.4.-]	-0.544456	-2.10602	<	<<	Brite Hierarchies	Protein families: genetic information processing	Transfer RNA biogenesis	cca; tRNA nucleotidyltransferase (CCA-adding enzyme) [EC:2.7.7.72 3.1.3.- 3.1.4.-]	Hisp Only	1.56157	Hisp Only
adc:FOC79_00920	K22044	Abiotrophia defectiva	<|<<	moderate conductance mechanosensitive channel	-0.517575	-1.53637	<	<<	Brite Hierarchies	Protein families: signaling, cellular processes	Transporters	ybiO; moderate conductance mechanosensitive channel	Hisp Only	1.0188	Hisp Only
adc:FOC79_00940	K01776	Abiotrophia defectiva	<|<<	glutamate racemase [EC:5.1.1.3]	-0.857304	-1.38296	<	<<	Metabolism	Metabolism of other amino acids	D-Amino acid metabolism	murI; glutamate racemase [EC:5.1.1.3]	Hisp Only	0.525659	Hisp Only
adc:FOC79_00970	K02121	Abiotrophia defectiva	<|<<	V/A-type H+/Na+-transporting ATPase subunit E	-0.450758	-1.45088	<	<<	Metabolism	Energy metabolism	Oxidative phosphorylation	ATPVE, ntpE, atpE; V/A-type H+/Na+-transporting ATPase subunit E	Hisp Only	1.00012	Hisp Only
adc:FOC79_00985	K02107	Abiotrophia defectiva	<|<<	V/A-type H+/Na+-transporting ATPase subunit G/H	-0.826598	-1.8689	<	<<	Metabolism	Energy metabolism	Oxidative phosphorylation	ATPVG, ahaH, atpH; V/A-type H+/Na+-transporting ATPase subunit G/H	Hisp Only	1.04231	Hisp Only
adc:FOC79_01020	K19689	Abiotrophia defectiva	<<|<<	aminopeptidase [EC:3.4.11.-]	-1.08354	-1.40047	<<	<<	Brite Hierarchies	Protein families: metabolism	Peptidases and inhibitors	ampS, pepS, ampT; aminopeptidase [EC:3.4.11.-]	Shared	0.316934	Shared
adc:FOC79_01030	K21465	Abiotrophia defectiva	<<|<	penicillin-binding protein A	-1.04263	-0.901974	<<	<	Brite Hierarchies	Protein families: metabolism	Peptidoglycan biosyn., degradation proteins	pbpA; penicillin-binding protein A	AA Only	0.140657	Shared
adc:FOC79_01045	K03742	Abiotrophia defectiva	<|<<	nicotinamide-nucleotide amidase [EC:3.5.1.42]	-0.773627	-1.63794	<	<<	Metabolism	Metabolism of cofactors and vitamins	Nicotinate and nicotinamide metabolism	pncC; nicotinamide-nucleotide amidase [EC:3.5.1.42]	Hisp Only	0.864317	Hisp Only
adc:FOC79_01060	K07493	Abiotrophia defectiva	<|<<	putative transposase	-0.574589	-1.36576	<	<<	Not Included in Pathway or Brite	Other	Other	K07493; putative transposase	Hisp Only	0.791175	Hisp Only
adc:FOC79_01065	K06881	Abiotrophia defectiva	<|<<	bifunctional oligoribonuclease and PAP phosphatase NrnA [EC:3.1.3.7 3.1.13.3]	-0.89712	-1.69829	<	<<	Brite Hierarchies	Protein families: genetic information processing	DNA repair and recombination proteins	nrnA; bifunctional oligoribonuclease and PAP phosphatase NrnA [EC:3.1.3.7 3.1.13.3]	Hisp Only	0.801167	Hisp Only
adc:FOC79_01075	K02346	Abiotrophia defectiva	<<|<	DNA polymerase IV [EC:2.7.7.7]	-1.07659	-0.717511	<<	<	Brite Hierarchies	Protein families: genetic information processing	DNA repair and recombination proteins	dinB; DNA polymerase IV [EC:2.7.7.7]	AA Only	0.359078	Shared
adc:FOC79_01080	K01990	Abiotrophia defectiva	<<|<	ABC-2 type transport system ATP-binding protein	-1.38299	-0.798069	<<	<	Brite Hierarchies	Protein families: signaling, cellular processes	Transporters	ABC-2.A; ABC-2 type transport system ATP-binding protein	AA Only	0.58492	AA Only
adc:FOC79_01095	K03581	Abiotrophia defectiva	<<|<	exodeoxyribonuclease V alpha subunit [EC:3.1.11.5]	-1.11227	-1.10737	<<	<	Brite Hierarchies	Protein families: genetic information processing	DNA repair and recombination proteins	recD; exodeoxyribonuclease V alpha subunit [EC:3.1.11.5]	AA Only	0.00490412	Shared
adc:FOC79_01150	K02221	Abiotrophia defectiva	<<|>	YggT family protein	-1.30966	0.181781	<<	>	Brite Hierarchies	Protein families: signaling, cellular processes	Secretion system	yggT; YggT family protein	AA Only	1.49144	AA Only
adc:FOC79_01170	K02563	Abiotrophia defectiva	<<|<	UDP-N-acetylglucosamine--N-acetylmuramyl-(pentapeptide) pyrophosphoryl-undecaprenol N-acetylglucosamine transferase [EC:2.4.1.227]	-1.15909	-0.909762	<<	<	Brite Hierarchies	Protein families: metabolism	Peptidoglycan biosyn., degradation proteins	murG; UDP-N-acetylglucosamine--N-acetylmuramyl-(pentapeptide) pyrophosphoryl-undecaprenol N-acetylglucosamine transferase [EC:2.4.1.227]	AA Only	0.249329	Shared
adc:FOC79_01190	K08724	Abiotrophia defectiva	<<|<	penicillin-binding protein 2B	-1.15347	-0.827706	<<	<	Brite Hierarchies	Protein families: metabolism	Peptidoglycan biosyn., degradation proteins	pbpB; penicillin-binding protein 2B	AA Only	0.325766	Shared
adc:FOC79_01205	K03925	Abiotrophia defectiva	<<|<	MraZ protein	-1.28528	-0.942012	<<	<	Brite Hierarchies	Protein families: genetic information processing	Transcription factors	mraZ; transcriptional regulator MraZ	AA Only	0.343271	Shared
adc:FOC79_01225	K00790	Abiotrophia defectiva	<|<<	UDP-N-acetylglucosamine 1-carboxyvinyltransferase [EC:2.5.1.7]	-0.738791	-1.35582	<	<<	Metabolism	Carbohydrate metabolism	Amino sugar, nucleotide sugar metabolism	murA; UDP-N-acetylglucosamine 1-carboxyvinyltransferase [EC:2.5.1.7]	Hisp Only	0.617029	Hisp Only
adc:FOC79_01235	K03151	Abiotrophia defectiva	<<|<<	tRNA uracil 4-sulfurtransferase [EC:2.8.1.4]	-1.08441	-1.41382	<<	<<	Brite Hierarchies	Protein families: genetic information processing	Transfer RNA biogenesis	thiI; tRNA uracil 4-sulfurtransferase [EC:2.8.1.4]	Shared	0.329417	Shared
adc:FOC79_01240	K04487	Abiotrophia defectiva	<<|<	cysteine desulfurase [EC:2.8.1.7]	-1.37938	-0.508319	<<	<	Brite Hierarchies	Protein families: signaling, cellular processes	Prokaryotic defense system	iscS, NFS1; cysteine desulfurase [EC:2.8.1.7]	AA Only	0.871057	AA Only
adc:FOC79_01265	K09014	Abiotrophia defectiva	<<|<	Fe-S cluster assembly protein SufB	-1.22699	-1.16845	<<	<	Not Included in Pathway or Brite	Other	Other	sufB; Fe-S cluster assembly protein SufB	AA Only	0.0585388	Shared
adc:FOC79_01285	K09013	Abiotrophia defectiva	<|<<	Fe-S cluster assembly ATP-binding protein	-0.860494	-1.45808	<	<<	Brite Hierarchies	Protein families: signaling, cellular processes	Transporters	sufC; Fe-S cluster assembly ATP-binding protein	Hisp Only	0.597589	Hisp Only
adc:FOC79_01300	K00375	Abiotrophia defectiva	<<|<<	GntR family transcriptional regulator / MocR family aminotransferase	-1.09407	-1.46716	<<	<<	Brite Hierarchies	Protein families: genetic information processing	Transcription factors	K00375; GntR family transcriptional regulator / MocR family aminotransferase	Shared	0.373093	Shared
adc:FOC79_01335	K03664	Abiotrophia defectiva	<|<<	SsrA-binding protein	-0.507605	-1.40432	<	<<	Not Included in Pathway or Brite	Other	Other	smpB; SsrA-binding protein	Hisp Only	0.896719	Hisp Only
adc:FOC79_01340	K12573	Abiotrophia defectiva	<<|<	ribonuclease R [EC:3.1.13.1]	-1.33952	-1.168	<<	<	Brite Hierarchies	Protein families: genetic information processing	Transfer RNA biogenesis	rnr, vacB; ribonuclease R [EC:3.1.13.1]	AA Only	0.171527	Shared
adc:FOC79_01355	K07090	Abiotrophia defectiva	<<|<<	uncharacterized protein	-1.33969	-1.66304	<<	<<	Not Included in Pathway or Brite	Other	Other	K07090; uncharacterized protein	Shared	0.323354	Shared
adc:FOC79_01395	K07173	Abiotrophia defectiva	<|<<	S-ribosylhomocysteine lyase [EC:4.4.1.21]	-0.688155	-1.56574	<	<<	Metabolism	Amino acid metabolism	Cysteine and methionine metabolism	luxS; S-ribosylhomocysteine lyase [EC:4.4.1.21]	Hisp Only	0.87758	Hisp Only
adc:FOC79_01400	K07149	Abiotrophia defectiva	<<|<	uncharacterized protein	-1.28666	-0.782337	<<	<	Not Included in Pathway or Brite	Other	Other	K07149; uncharacterized protein	AA Only	0.504328	AA Only
adc:FOC79_01460	K01641	Abiotrophia defectiva	<|<<	hydroxymethylglutaryl-CoA synthase [EC:2.3.3.10]	-0.575632	-1.22795	<	<<	Metabolism	Carbohydrate metabolism	Butanoate metabolism	HMGCS; hydroxymethylglutaryl-CoA synthase [EC:2.3.3.10]	Hisp Only	0.65232	Hisp Only
adc:FOC79_01470	K06997	Abiotrophia defectiva	<|<<	PLP dependent protein	-0.461137	-1.56301	<	<<	Not Included in Pathway or Brite	Other	Other	yggS, PROSC; PLP dependent protein	Hisp Only	1.10188	Hisp Only
adc:FOC79_01495	K06147	Abiotrophia defectiva	<|<<	ATP-binding cassette, subfamily B, bacterial	-0.60386	-1.36951	<	<<	Brite Hierarchies	Protein families: signaling, cellular processes	Transporters	ABCB-BAC; ATP-binding cassette, subfamily B, bacterial	Hisp Only	0.765653	Hisp Only
adc:FOC79_01500	K06148	Abiotrophia defectiva	<|<<	ATP-binding cassette, subfamily C, bacterial	-0.693119	-1.36039	<	<<	Brite Hierarchies	Protein families: signaling, cellular processes	Transporters	ABCC-BAC; ATP-binding cassette, subfamily C, bacterial	Hisp Only	0.667274	Hisp Only
adc:FOC79_01505	K03575	Abiotrophia defectiva	<<|<<	A/G-specific adenine glycosylase [EC:3.2.2.31]	-1.09916	-1.73741	<<	<<	Brite Hierarchies	Protein families: genetic information processing	DNA repair and recombination proteins	mutY; A/G-specific adenine glycosylase [EC:3.2.2.31]	Shared	0.638244	Shared
adc:FOC79_01545	K03216	Abiotrophia defectiva	<<|<	tRNA (cytidine/uridine-2'-O-)-methyltransferase [EC:2.1.1.207]	-1.07627	-1.19957	<<	<	Brite Hierarchies	Protein families: genetic information processing	Transfer RNA biogenesis	trmL, cspR; tRNA (cytidine/uridine-2'-O-)-methyltransferase [EC:2.1.1.207]	AA Only	0.123295	Shared
adc:FOC79_01565	K05810	Abiotrophia defectiva	<<|<	polyphenol oxidase [EC:1.10.3.-]	-1.17824	-1.38784	<<	<	Metabolism	Nucleotide metabolism	Purine metabolism	LACC1, yfiH; purine-nucleoside/S-methyl-5'-thioadenosine phosphorylase / adenosine deaminase [EC:2.4.2.1 2.4.2.28 3.5.4.4]	AA Only	0.209606	Shared
adc:FOC79_01575	K01186	Abiotrophia defectiva	<<|<	sialidase-1 [EC:3.2.1.18]	-1.30182	-0.994452	<<	<	Metabolism	Glycan biosynthesis and metabolism	Other glycan degradation	NEU1; sialidase-1 [EC:3.2.1.18]	AA Only	0.307373	Shared
adc:FOC79_01580	K01639	Abiotrophia defectiva	<|<<	N-acetylneuraminate lyase [EC:4.1.3.3]	-0.449211	-1.54531	<	<<	Metabolism	Carbohydrate metabolism	Amino sugar, nucleotide sugar metabolism	E4.1.3.3, nanA, NPL; N-acetylneuraminate lyase [EC:4.1.3.3]	Hisp Only	1.0961	Hisp Only
adc:FOC79_01595	K01788	Abiotrophia defectiva	<|<<	N-acylglucosamine-6-phosphate 2-epimerase [EC:5.1.3.9]	-0.344403	-1.65325	<	<<	Metabolism	Carbohydrate metabolism	Amino sugar, nucleotide sugar metabolism	nanE; N-acylglucosamine-6-phosphate 2-epimerase [EC:5.1.3.9]	Hisp Only	1.30885	Hisp Only
adc:FOC79_01600	K02026	Abiotrophia defectiva	<|<<	multiple sugar transport system permease protein	-0.437253	-1.39876	<	<<	Brite Hierarchies	Protein families: signaling, cellular processes	Transporters	ABC.MS.P1; multiple sugar transport system permease protein	Hisp Only	0.961505	Hisp Only
adc:FOC79_01605	K02025	Abiotrophia defectiva	<|<<	multiple sugar transport system permease protein	-0.243356	-1.52916	<	<<	Brite Hierarchies	Protein families: signaling, cellular processes	Transporters	ABC.MS.P; multiple sugar transport system permease protein	Hisp Only	1.2858	Hisp Only
adc:FOC79_01610	K02027	Abiotrophia defectiva	<|<<	multiple sugar transport system substrate-binding protein	-0.383199	-1.53847	<	<<	Brite Hierarchies	Protein families: signaling, cellular processes	Transporters	ABC.MS.S; multiple sugar transport system substrate-binding protein	Hisp Only	1.15527	Hisp Only
adc:FOC79_01635	K00761	Abiotrophia defectiva	<<|<<	uracil phosphoribosyltransferase [EC:2.4.2.9]	-1.06685	-1.74178	<<	<<	Metabolism	Nucleotide metabolism	Pyrimidine metabolism	upp, UPRT; uracil phosphoribosyltransferase [EC:2.4.2.9]	Shared	0.674934	Shared
adc:FOC79_01640	K00600	Abiotrophia defectiva	<<|<	glycine hydroxymethyltransferase [EC:2.1.2.1]	-1.15948	-1.2486	<<	<	Metabolism	Energy metabolism	Methane metabolism	glyA, SHMT; glycine hydroxymethyltransferase [EC:2.1.2.1]	AA Only	0.0891184	Shared
adc:FOC79_01645	K07566	Abiotrophia defectiva	<<|<	L-threonylcarbamoyladenylate synthase [EC:2.7.7.87]	-1.42954	-0.888265	<<	<	Brite Hierarchies	Protein families: genetic information processing	Transfer RNA biogenesis	tsaC, rimN, SUA5, YRDC; L-threonylcarbamoyladenylate synthase [EC:2.7.7.87]	AA Only	0.541276	AA Only
adc:FOC79_01665	K00826	Abiotrophia defectiva	<<|<	branched-chain amino acid aminotransferase [EC:2.6.1.42]	-1.23987	-0.67431	<<	<	Metabolism	Amino acid metabolism	Cysteine and methionine metabolism	E2.6.1.42, ilvE; branched-chain amino acid aminotransferase [EC:2.6.1.42]	AA Only	0.56556	AA Only
adc:FOC79_01680	K23393	Abiotrophia defectiva	<|<<	lipid II isoglutaminyl synthase (glutamine-hydrolysing) [EC:6.3.5.13]	-0.481929	-1.2131	<	<<	Metabolism	Glycan biosynthesis and metabolism	Peptidoglycan biosynthesis	murT; lipid II isoglutaminyl synthase (glutamine-hydrolysing) [EC:6.3.5.13]	Hisp Only	0.73117	Hisp Only
adc:FOC79_01700	K08974	Abiotrophia defectiva	<<|<	putative membrane protein	-1.25777	-1.28551	<<	<	Not Included in Pathway or Brite	Other	Other	K08974; putative membrane protein	AA Only	0.0277429	Shared
adc:FOC79_01705	K01589	Abiotrophia defectiva	<<|<	5-(carboxyamino)imidazole ribonucleotide synthase [EC:6.3.4.18]	-1.08697	-0.854345	<<	<	Metabolism	Nucleotide metabolism	Purine metabolism	purK; 5-(carboxyamino)imidazole ribonucleotide synthase [EC:6.3.4.18]	AA Only	0.232626	Shared
adc:FOC79_01730	K06969	Abiotrophia defectiva	<<|<<	23S rRNA (cytosine1962-C5)-methyltransferase [EC:2.1.1.191]	-1.02764	-1.47078	<<	<<	Brite Hierarchies	Protein families: genetic information processing	Ribosome biogenesis	rlmI; 23S rRNA (cytosine1962-C5)-methyltransferase [EC:2.1.1.191]	Shared	0.443142	Shared
adc:FOC79_01755	K01807	Abiotrophia defectiva	<<|<<	ribose 5-phosphate isomerase A [EC:5.3.1.6]	-0.949093	-1.62169	<<	<<	Metabolism	Carbohydrate metabolism	Pentose phosphate pathway	rpiA; ribose 5-phosphate isomerase A [EC:5.3.1.6]	Shared	0.672593	Shared
adc:FOC79_01805	K11070	Abiotrophia defectiva	<|<<	spermidine/putrescine transport system permease protein	-0.975383	-1.38192	<	<<	Brite Hierarchies	Protein families: signaling, cellular processes	Transporters	potC; spermidine/putrescine transport system permease protein	Hisp Only	0.40654	Shared
adc:FOC79_01850	K09710	Abiotrophia defectiva	<|<<	ribosome-associated protein	-0.892367	-1.41779	<	<<	Brite Hierarchies	Protein families: genetic information processing	Ribosome biogenesis	ybeB; ribosome-associated protein	Hisp Only	0.525423	Hisp Only
adc:FOC79_01860	K00969	Abiotrophia defectiva	<<|<<	nicotinate-nucleotide adenylyltransferase [EC:2.7.7.18]	-1.0523	-2.29852	<<	<<	Metabolism	Metabolism of cofactors and vitamins	Nicotinate and nicotinamide metabolism	nadD; nicotinate-nucleotide adenylyltransferase [EC:2.7.7.18]	Shared	1.24622	Shared
adc:FOC79_01870	K06948	Abiotrophia defectiva	<|<<	30S ribosome assembly GTPase	-0.601064	-1.51467	<	<<	Brite Hierarchies	Protein families: genetic information processing	Ribosome biogenesis	yqeH; 30S ribosome assembly GTPase	Hisp Only	0.913608	Hisp Only
adc:FOC79_01875	K07015	Abiotrophia defectiva	<<|<<	uncharacterized protein	-1.07501	-2.04464	<<	<<	Not Included in Pathway or Brite	Other	Other	yqeG; putative phosphatase [EC:3.1.3.-]	Shared	0.969626	Shared
adc:FOC79_01895	K01206	Abiotrophia defectiva	<|<<	alpha-L-fucosidase [EC:3.2.1.51]	-0.740345	-1.38497	<	<<	Brite Hierarchies	Protein families: signaling, cellular processes	Exosome	FUCA; alpha-L-fucosidase [EC:3.2.1.51]	Hisp Only	0.64463	Hisp Only
adc:FOC79_01900	K01462	Abiotrophia defectiva	<<|<	peptide deformylase [EC:3.5.1.88]	-1.45608	-1.12765	<<	<	Not Included in Pathway or Brite	Other	Other	PDF, def; peptide deformylase [EC:3.5.1.88]	AA Only	0.328436	Shared
adc:FOC79_01905	K03665	Abiotrophia defectiva	<<|<<	GTPase	-1.08442	-1.36345	<<	<<	Brite Hierarchies	Protein families: genetic information processing	Ribosome biogenesis	hflX; GTPase	Shared	0.279031	Shared
adc:FOC79_01910	K00791	Abiotrophia defectiva	<<|<	tRNA dimethylallyltransferase [EC:2.5.1.75]	-1.07331	-1.0419	<<	<	Brite Hierarchies	Protein families: genetic information processing	Transfer RNA biogenesis	miaA, TRIT1; tRNA dimethylallyltransferase [EC:2.5.1.75]	AA Only	0.0314074	Shared
adc:FOC79_01915	K01126	Abiotrophia defectiva	<<|<<	glycerophosphoryl diester phosphodiesterase [EC:3.1.4.46]	-1.42811	-1.66402	<<	<<	Metabolism	Lipid metabolism	Glycerophospholipid metabolism	E3.1.4.46, glpQ, ugpQ; glycerophosphoryl diester phosphodiesterase [EC:3.1.4.46]	Shared	0.235914	Shared
adc:FOC79_01920	K03631	Abiotrophia defectiva	<|<<	DNA repair protein RecN (Recombination protein N)	-1.02664	-1.55957	<	<<	Brite Hierarchies	Protein families: genetic information processing	DNA repair and recombination proteins	recN; DNA repair protein RecN (Recombination protein N)	Hisp Only	0.532934	Hisp Only
adc:FOC79_01925	K06442	Abiotrophia defectiva	<<|<<	23S rRNA (cytidine1920-2'-O)/16S rRNA (cytidine1409-2'-O)-methyltransferase [EC:2.1.1.226 2.1.1.227]	-1.10645	-2.0961	<<	<<	Brite Hierarchies	Protein families: genetic information processing	Ribosome biogenesis	tlyA; 23S rRNA (cytidine1920-2'-O)/16S rRNA (cytidine1409-2'-O)-methyltransferase [EC:2.1.1.226 2.1.1.227]	Shared	0.989652	Shared
adc:FOC79_01930	K13789	Abiotrophia defectiva	<|<<	geranylgeranyl diphosphate synthase, type II [EC:2.5.1.1 2.5.1.10 2.5.1.29]	-0.988471	-1.32616	<	<<	Metabolism	Metabolism of terpenoids and polyketides	Terpenoid backbone biosynthesis	GGPS; geranylgeranyl diphosphate synthase, type II [EC:2.5.1.1 2.5.1.10 2.5.1.29]	Hisp Only	0.337688	Shared
adc:FOC79_01935	K03602	Abiotrophia defectiva	<<|<<	exodeoxyribonuclease VII small subunit [EC:3.1.11.6]	-1.25978	-1.61883	<<	<<	Brite Hierarchies	Protein families: genetic information processing	DNA repair and recombination proteins	xseB; exodeoxyribonuclease VII small subunit [EC:3.1.11.6]	Shared	0.359049	Shared
adc:FOC79_01940	K03601	Abiotrophia defectiva	<|<<	exodeoxyribonuclease VII large subunit [EC:3.1.11.6]	-0.666085	-1.75517	<	<<	Brite Hierarchies	Protein families: genetic information processing	DNA repair and recombination proteins	xseA; exodeoxyribonuclease VII large subunit [EC:3.1.11.6]	Hisp Only	1.08909	Hisp Only
adc:FOC79_01945	K01491	Abiotrophia defectiva	<<|<<	methylenetetrahydrofolate dehydrogenase (NADP+) / methenyltetrahydrofolate cyclohydrolase [EC:1.5.1.5 3.5.4.9]	-0.970899	-1.76542	<<	<<	Metabolism	Energy metabolism	Carbon fixation pathways in prokaryotes	folD; methylenetetrahydrofolate dehydrogenase (NADP+) / methenyltetrahydrofolate cyclohydrolase [EC:1.5.1.5 3.5.4.9]	Shared	0.794519	Shared
adc:FOC79_01960	K01890	Abiotrophia defectiva	<|<<	phenylalanyl-tRNA synthetase beta chain [EC:6.1.1.20]	-0.605433	-1.60811	<	<<	Brite Hierarchies	Protein families: genetic information processing	Transfer RNA biogenesis	FARSB, pheT; phenylalanyl-tRNA synthetase beta chain [EC:6.1.1.20]	Hisp Only	1.00267	Hisp Only
adc:FOC79_01965	K01889	Abiotrophia defectiva	<<|<	phenylalanyl-tRNA synthetase alpha chain [EC:6.1.1.20]	-1.24027	-0.906027	<<	<	Brite Hierarchies	Protein families: genetic information processing	Transfer RNA biogenesis	FARSA, pheS; phenylalanyl-tRNA synthetase alpha chain [EC:6.1.1.20]	AA Only	0.334245	Shared
adc:FOC79_01985	K01193	Abiotrophia defectiva	<<|<	beta-fructofuranosidase [EC:3.2.1.26]	-1.16776	-0.695638	<<	<	Metabolism	Carbohydrate metabolism	Starch and sucrose metabolism	INV, sacA; beta-fructofuranosidase [EC:3.2.1.26]	AA Only	0.47212	Shared
adc:FOC79_01990	K10122	Abiotrophia defectiva	<<|<	fructooligosaccharide transport system permease protein	-1.77319	-0.9543	<<	<	Brite Hierarchies	Protein families: signaling, cellular processes	Transporters	msmG; fructooligosaccharide transport system permease protein	AA Only	0.818894	AA Only
adc:FOC79_01995	K10121	Abiotrophia defectiva	<<|<	fructooligosaccharide transport system permease protein	-1.24981	-1.13019	<<	<	Brite Hierarchies	Protein families: signaling, cellular processes	Transporters	msmF; fructooligosaccharide transport system permease protein	AA Only	0.119627	Shared
adc:FOC79_02000	K10120	Abiotrophia defectiva	<<|<	fructooligosaccharide transport system substrate-binding protein	-1.24301	-0.349797	<<	<	Brite Hierarchies	Protein families: signaling, cellular processes	Transporters	msmE; fructooligosaccharide transport system substrate-binding protein	AA Only	0.893216	AA Only
adc:FOC79_02040	K01869	Abiotrophia defectiva	<<|<<	leucyl-tRNA synthetase [EC:6.1.1.4]	-1.03618	-1.26823	<<	<<	Brite Hierarchies	Protein families: genetic information processing	Transfer RNA biogenesis	LARS, leuS; leucyl-tRNA synthetase [EC:6.1.1.4]	Shared	0.23205	Shared
adc:FOC79_02110	K04078	Abiotrophia defectiva	>|<<	chaperonin GroES	0.0208025	-1.53874	>	<<	Brite Hierarchies	Protein families: genetic information processing	Chaperones and folding catalysts	groES, HSPE1; chaperonin GroES	Hisp Only	1.55954	Hisp Only
adc:FOC79_02145	K02434	Abiotrophia defectiva	<|<<	aspartyl-tRNA(Asn)/glutamyl-tRNA(Gln) amidotransferase subunit B [EC:6.3.5.6 6.3.5.7]	-0.752091	-1.31962	<	<<	Brite Hierarchies	Protein families: genetic information processing	Mitochondrial biogenesis	gatB, PET112; aspartyl-tRNA(Asn)/glutamyl-tRNA(Gln) amidotransferase subunit B [EC:6.3.5.6 6.3.5.7]	Hisp Only	0.567532	Hisp Only
adc:FOC79_02150	K02433	Abiotrophia defectiva	<|<<	aspartyl-tRNA(Asn)/glutamyl-tRNA(Gln) amidotransferase subunit A [EC:6.3.5.6 6.3.5.7]	-0.8647	-1.41643	<	<<	Brite Hierarchies	Protein families: genetic information processing	Mitochondrial biogenesis	gatA, QRSL1; aspartyl-tRNA(Asn)/glutamyl-tRNA(Gln) amidotransferase subunit A [EC:6.3.5.6 6.3.5.7]	Hisp Only	0.551733	Hisp Only
adc:FOC79_02165	K01972	Abiotrophia defectiva	<|<<	DNA ligase (NAD+) [EC:6.5.1.2]	-0.53774	-1.34574	<	<<	Brite Hierarchies	Protein families: genetic information processing	DNA repair and recombination proteins	E6.5.1.2, ligA, ligB; DNA ligase (NAD+) [EC:6.5.1.2]	Hisp Only	0.808004	Hisp Only
adc:FOC79_02170	K03657	Abiotrophia defectiva	<<|<<	DNA helicase II / ATP-dependent DNA helicase PcrA [EC:3.6.4.12]	-1.22973	-1.39668	<<	<<	Brite Hierarchies	Protein families: genetic information processing	DNA repair and recombination proteins	uvrD, pcrA; ATP-dependent DNA helicase UvrD/PcrA [EC:5.6.2.4]	Shared	0.16695	Shared
adc:FOC79_02220	K01206	Abiotrophia defectiva	<|<<	alpha-L-fucosidase [EC:3.2.1.51]	-0.868356	-1.25454	<	<<	Brite Hierarchies	Protein families: signaling, cellular processes	Exosome	FUCA; alpha-L-fucosidase [EC:3.2.1.51]	Hisp Only	0.386184	Shared
adc:FOC79_02235	K01803	Abiotrophia defectiva	<|<<	triosephosphate isomerase (TIM) [EC:5.3.1.1]	-1.04626	-1.55809	<	<<	Metabolism	Carbohydrate metabolism	Fructose and mannose metabolism	TPI, tpiA; triosephosphate isomerase (TIM) [EC:5.3.1.1]	Hisp Only	0.511827	Hisp Only
adc:FOC79_02240	K02774	Abiotrophia defectiva	<<|<	galactitol PTS system EIIB component [EC:2.7.1.200]	-1.41776	-1.30039	<<	<	Brite Hierarchies	Protein families: signaling, cellular processes	Transporters	gatB, sgcB; galactitol PTS system EIIB component [EC:2.7.1.200]	AA Only	0.117374	Shared
adc:FOC79_02245	K02775	Abiotrophia defectiva	<<|<	galactitol PTS system EIIC component	-1.27385	-1.09368	<<	<	Brite Hierarchies	Protein families: signaling, cellular processes	Transporters	gatC, sgcC; galactitol PTS system EIIC component	AA Only	0.180169	Shared
adc:FOC79_02250	K02773	Abiotrophia defectiva	<<|<	galactitol PTS system EIIA component [EC:2.7.1.200]	-1.31571	-1.3281	<<	<	Brite Hierarchies	Protein families: signaling, cellular processes	Transporters	gatA, sgcA; galactitol PTS system EIIA component [EC:2.7.1.200]	AA Only	0.0123867	Shared
adc:FOC79_02255	K02538	Abiotrophia defectiva	<<|<<	activator of the mannose operon, transcriptional antiterminator	-1.20971	-1.27594	<<	<<	Brite Hierarchies	Protein families: genetic information processing	Transcription factors	manR; mannose operon transcriptional activator	Shared	0.0662239	Shared
adc:FOC79_02290	K11358	Abiotrophia defectiva	<|<<	aspartate aminotransferase [EC:2.6.1.1]	-0.950463	-1.32772	<	<<	Metabolism	Amino acid metabolism	Arginine and proline metabolism	yhdR; aspartate aminotransferase [EC:2.6.1.1]	Hisp Only	0.377254	Shared
adc:FOC79_02320	K01629	Abiotrophia defectiva	<|<<	rhamnulose-1-phosphate aldolase [EC:4.1.2.19]	-0.441712	-1.50948	<	<<	Metabolism	Carbohydrate metabolism	Pentose and glucuronate interconversions	rhaD; rhamnulose-1-phosphate aldolase [EC:4.1.2.19]	Hisp Only	1.06777	Hisp Only
adc:FOC79_02330	K02774	Abiotrophia defectiva	<|<<	galactitol PTS system EIIB component [EC:2.7.1.200]	-0.641965	-2.23575	<	<<	Brite Hierarchies	Protein families: signaling, cellular processes	Transporters	gatB, sgcB; galactitol PTS system EIIB component [EC:2.7.1.200]	Hisp Only	1.59378	Hisp Only
adc:FOC79_02335	K02773	Abiotrophia defectiva	<<|<<	galactitol PTS system EIIA component [EC:2.7.1.200]	-1.1935	-1.58002	<<	<<	Brite Hierarchies	Protein families: signaling, cellular processes	Transporters	gatA, sgcA; galactitol PTS system EIIA component [EC:2.7.1.200]	Shared	0.386529	Shared
adc:FOC79_02340	K03488	Abiotrophia defectiva	<|<<	beta-glucoside operon transcriptional antiterminator	-0.621638	-1.77358	<	<<	Brite Hierarchies	Protein families: genetic information processing	Transcription factors	licT, bglG; beta-glucoside operon transcriptional antiterminator	Hisp Only	1.15194	Hisp Only
adc:FOC79_02350	K11069	Abiotrophia defectiva	<|<<	spermidine/putrescine transport system substrate-binding protein	-0.470624	-1.46591	<	<<	Brite Hierarchies	Protein families: signaling, cellular processes	Transporters	potD; spermidine/putrescine transport system substrate-binding protein	Hisp Only	0.99529	Hisp Only
adc:FOC79_02365	K12308	Abiotrophia defectiva	<|<<	beta-galactosidase [EC:3.2.1.23]	-0.476809	-1.38874	<	<<	Metabolism	Carbohydrate metabolism	Galactose metabolism	bgaB, lacA; beta-galactosidase [EC:3.2.1.23]	Hisp Only	0.911936	Hisp Only
adc:FOC79_02385	K15545	Abiotrophia defectiva	<|<<	transcriptional regulator of PTS gene	-0.665996	-1.44727	<	<<	Brite Hierarchies	Protein families: genetic information processing	Transcription factors	mlc; transcriptional regulator of PTS gene	Hisp Only	0.781277	Hisp Only
adc:FOC79_02425	K07407	Abiotrophia defectiva	<<|<	alpha-galactosidase [EC:3.2.1.22]	-1.27083	-0.615915	<<	<	Metabolism	Carbohydrate metabolism	Galactose metabolism	E3.2.1.22B, galA, rafA; alpha-galactosidase [EC:3.2.1.22]	AA Only	0.65492	AA Only
adc:FOC79_02430	K02026	Abiotrophia defectiva	<|<<	multiple sugar transport system permease protein	-0.916034	-1.48782	<	<<	Brite Hierarchies	Protein families: signaling, cellular processes	Transporters	ABC.MS.P1; multiple sugar transport system permease protein	Hisp Only	0.571784	Hisp Only
adc:FOC79_02435	K02025	Abiotrophia defectiva	<<|<	multiple sugar transport system permease protein	-1.08972	-1.18015	<<	<	Brite Hierarchies	Protein families: signaling, cellular processes	Transporters	ABC.MS.P; multiple sugar transport system permease protein	AA Only	0.0904245	Shared
adc:FOC79_02440	K02027	Abiotrophia defectiva	<|<<	multiple sugar transport system substrate-binding protein	-0.743902	-1.3775	<	<<	Brite Hierarchies	Protein families: signaling, cellular processes	Transporters	ABC.MS.S; multiple sugar transport system substrate-binding protein	Hisp Only	0.633601	Hisp Only
adc:FOC79_02455	K03294	Abiotrophia defectiva	<<|<	basic amino acid/polyamine antiporter, APA family	-0.999784	-0.686296	<<	<	Not Included in Pathway or Brite	Other	Other	TC.APA; basic amino acid/polyamine antiporter, APA family	AA Only	0.313487	Shared
adc:FOC79_02515	K00858	Abiotrophia defectiva	<|<<	NAD+ kinase [EC:2.7.1.23]	-0.803154	-1.28743	<	<<	Metabolism	Metabolism of cofactors and vitamins	Nicotinate and nicotinamide metabolism	ppnK, NADK; NAD+ kinase [EC:2.7.1.23]	Hisp Only	0.484278	Shared
adc:FOC79_02570	K07718	Abiotrophia defectiva	<|<<	two-component system, sensor histidine kinase YesM [EC:2.7.13.3]	-0.866576	-1.29948	<	<<	Environmental Information Processing	Signal transduction	Two-component system	yesM; two-component system, sensor histidine kinase YesM [EC:2.7.13.3]	Hisp Only	0.432899	Shared
adc:FOC79_02670	K01739	Abiotrophia defectiva	<|<<	cystathionine gamma-synthase [EC:2.5.1.48]	-0.906987	-1.50961	<	<<	Metabolism	Energy metabolism	Sulfur metabolism	metB; cystathionine gamma-synthase [EC:2.5.1.48]	Hisp Only	0.60262	Hisp Only
adc:FOC79_02700	K01881	Abiotrophia defectiva	<<|<<	prolyl-tRNA synthetase [EC:6.1.1.15]	-1.04071	-1.31586	<<	<<	Brite Hierarchies	Protein families: genetic information processing	Transfer RNA biogenesis	PARS, proS; prolyl-tRNA synthetase [EC:6.1.1.15]	Shared	0.275154	Shared
adc:FOC79_02725	K00948	Abiotrophia defectiva	<|<<	ribose-phosphate pyrophosphokinase [EC:2.7.6.1]	-0.684986	-1.46775	<	<<	Metabolism	Nucleotide metabolism	Purine metabolism	PRPS, prsA; ribose-phosphate pyrophosphokinase [EC:2.7.6.1]	Hisp Only	0.782761	Hisp Only
adc:FOC79_02735	K09685	Abiotrophia defectiva	<<|<<	purine operon repressor	-1.14851	-1.50036	<<	<<	Brite Hierarchies	Protein families: genetic information processing	Transcription factors	purR; purine operon repressor	Shared	0.351858	Shared
adc:FOC79_02740	K09816	Abiotrophia defectiva	<<|<<	zinc transport system permease protein	-1.09593	-1.39028	<<	<<	Brite Hierarchies	Protein families: signaling, cellular processes	Transporters	znuB; zinc transport system permease protein	Shared	0.294344	Shared
adc:FOC79_02745	K09817	Abiotrophia defectiva	<<|<<	zinc transport system ATP-binding protein [EC:7.2.2.20]	-1.36356	-1.43022	<<	<<	Brite Hierarchies	Protein families: signaling, cellular processes	Transporters	znuC; zinc transport system ATP-binding protein [EC:7.2.2.20]	Shared	0.0666525	Shared
adc:FOC79_02750	K09815	Abiotrophia defectiva	<|<<	zinc transport system substrate-binding protein	-1.04444	-1.43476	<	<<	Brite Hierarchies	Protein families: signaling, cellular processes	Transporters	znuA; zinc transport system substrate-binding protein	Hisp Only	0.390325	Shared
adc:FOC79_02770	K03976	Abiotrophia defectiva	<<|<<	Cys-tRNA(Pro)/Cys-tRNA(Cys) deacylase [EC:3.1.1.-]	-1.21546	-1.33256	<<	<<	Brite Hierarchies	Protein families: genetic information processing	Transfer RNA biogenesis	ybaK, ebsC; Cys-tRNA(Pro)/Cys-tRNA(Cys) deacylase [EC:3.1.1.-]	Shared	0.1171	Shared
adc:FOC79_02775	K00790	Abiotrophia defectiva	<|<<	UDP-N-acetylglucosamine 1-carboxyvinyltransferase [EC:2.5.1.7]	-0.885133	-1.28114	<	<<	Metabolism	Carbohydrate metabolism	Amino sugar, nucleotide sugar metabolism	murA; UDP-N-acetylglucosamine 1-carboxyvinyltransferase [EC:2.5.1.7]	Hisp Only	0.396012	Shared
adc:FOC79_02790	K13653	Abiotrophia defectiva	<<|<<	AraC family transcriptional regulator	-0.845658	-1.77547	<<	<<	Brite Hierarchies	Protein families: genetic information processing	Transcription factors	K13653; AraC family transcriptional regulator	Shared	0.929811	Shared
adc:FOC79_02860	K02036	Abiotrophia defectiva	<<|<	phosphate transport system ATP-binding protein [EC:7.3.2.1]	-1.46917	-1.10899	<<	<	Brite Hierarchies	Protein families: signaling, cellular processes	Transporters	pstB; phosphate transport system ATP-binding protein [EC:7.3.2.1]	AA Only	0.360188	Shared
adc:FOC79_02875	K22278	Abiotrophia defectiva	<|<<	peptidoglycan-N-acetylglucosamine deacetylase [EC:3.5.1.104]	-0.753185	-1.22346	<	<<	Not Included in Pathway or Brite	Other	Other	pgdA; peptidoglycan-N-acetylglucosamine deacetylase [EC:3.5.1.104]	Hisp Only	0.470276	Shared
adc:FOC79_02885	K00661	Abiotrophia defectiva	<<|<<	maltose O-acetyltransferase [EC:2.3.1.79]	-1.18462	-1.28032	<<	<<	Not Included in Pathway or Brite	Other	Other	maa; maltose O-acetyltransferase [EC:2.3.1.79]	Shared	0.0957043	Shared
adc:FOC79_02890	K00615	Abiotrophia defectiva	<|<<	transketolase [EC:2.2.1.1]	-0.510205	-1.30631	<	<<	Metabolism	Carbohydrate metabolism	Pentose phosphate pathway	E2.2.1.1, tktA, tktB; transketolase [EC:2.2.1.1]	Hisp Only	0.796109	Hisp Only
adc:FOC79_02920	K09811	Abiotrophia defectiva	<<|<	cell division transport system permease protein	-1.08654	-1.03195	<<	<	Brite Hierarchies	Protein families: signaling, cellular processes	Transporters	ftsX; cell division transport system permease protein	AA Only	0.0545925	Shared
adc:FOC79_02930	K02836	Abiotrophia defectiva	<<|<<	peptide chain release factor 2	-1.04458	-1.55575	<<	<<	Brite Hierarchies	Protein families: genetic information processing	Translation factors	prfB; peptide chain release factor 2	Shared	0.511164	Shared
adc:FOC79_02950	K01992	Abiotrophia defectiva	<|<<	ABC-2 type transport system permease protein	-0.881236	-1.41179	<	<<	Brite Hierarchies	Protein families: signaling, cellular processes	Transporters	ABC-2.P; ABC-2 type transport system permease protein	Hisp Only	0.530556	Hisp Only
adc:FOC79_02955	K01990	Abiotrophia defectiva	<|<<	ABC-2 type transport system ATP-binding protein	-0.732705	-1.27039	<	<<	Brite Hierarchies	Protein families: signaling, cellular processes	Transporters	ABC-2.A; ABC-2 type transport system ATP-binding protein	Hisp Only	0.53769	Hisp Only
adc:FOC79_02985	K02242	Abiotrophia defectiva	<|<<	competence protein ComFC	-0.570594	-1.70308	<	<<	Brite Hierarchies	Protein families: signaling, cellular processes	Secretion system	comFC; competence protein ComFC	Hisp Only	1.13249	Hisp Only
adc:FOC79_02990	K02240	Abiotrophia defectiva	<|<<	competence protein ComFA	-1.00894	-1.67653	<	<<	Brite Hierarchies	Protein families: signaling, cellular processes	Secretion system	comFA; competence protein ComFA	Hisp Only	0.667592	Hisp Only
adc:FOC79_02995	K03324	Abiotrophia defectiva	<|<<	phosphate:Na+ symporter	-0.786002	-1.26689	<	<<	Brite Hierarchies	Protein families: signaling, cellular processes	Transporters	yjbB; phosphate:Na+ symporter	Hisp Only	0.480888	Shared
adc:FOC79_03010	K07035	Abiotrophia defectiva	<|<<	uncharacterized protein	-0.611955	-1.31782	<	<<	Not Included in Pathway or Brite	Other	Other	K07035; uncharacterized protein	Hisp Only	0.705868	Hisp Only
adc:FOC79_03225	K01998	Abiotrophia defectiva	<<|<	branched-chain amino acid transport system permease protein	-1.1429	-1.11207	<<	<	Brite Hierarchies	Protein families: signaling, cellular processes	Transporters	livM; branched-chain amino acid transport system permease protein	AA Only	0.0308382	Shared
adc:FOC79_03230	K01997	Abiotrophia defectiva	<|<<	branched-chain amino acid transport system permease protein	-0.846639	-1.20358	<	<<	Brite Hierarchies	Protein families: signaling, cellular processes	Transporters	livH; branched-chain amino acid transport system permease protein	Hisp Only	0.356945	Shared
adc:FOC79_03255	K03484	Abiotrophia defectiva	<<|<	LacI family transcriptional regulator, sucrose operon repressor	-1.29294	-1.12187	<<	<	Brite Hierarchies	Protein families: genetic information processing	Transcription factors	scrR; LacI family transcriptional regulator, sucrose operon repressor	AA Only	0.171065	Shared
adc:FOC79_03270	K01992	Abiotrophia defectiva	<|<<	ABC-2 type transport system permease protein	-0.556873	-1.38203	<	<<	Brite Hierarchies	Protein families: signaling, cellular processes	Transporters	ABC-2.P; ABC-2 type transport system permease protein	Hisp Only	0.825155	Hisp Only
adc:FOC79_03275	K01990	Abiotrophia defectiva	<|<<	ABC-2 type transport system ATP-binding protein	-0.840231	-1.2026	<	<<	Brite Hierarchies	Protein families: signaling, cellular processes	Transporters	ABC-2.A; ABC-2 type transport system ATP-binding protein	Hisp Only	0.362367	Shared
adc:FOC79_03280	K13038	Abiotrophia defectiva	<|<<	phosphopantothenoylcysteine decarboxylase / phosphopantothenate---cysteine ligase [EC:4.1.1.36 6.3.2.5]	-0.825875	-2.03321	<	<<	Metabolism	Metabolism of cofactors and vitamins	Pantothenate and CoA biosynthesis	coaBC, dfp; phosphopantothenoylcysteine decarboxylase / phosphopantothenate---cysteine ligase [EC:4.1.1.36 6.3.2.5]	Hisp Only	1.20733	Hisp Only
adc:FOC79_03315	K10038	Abiotrophia defectiva	<|<<	glutamine transport system ATP-binding protein [EC:7.4.2.1]	-0.923803	-1.57572	<	<<	Brite Hierarchies	Protein families: signaling, cellular processes	Transporters	glnQ; glutamine transport system ATP-binding protein [EC:7.4.2.1]	Hisp Only	0.65192	Hisp Only
adc:FOC79_03320	K10037	Abiotrophia defectiva	<<|<<	glutamine transport system permease protein	-1.20806	-1.28921	<<	<<	Brite Hierarchies	Protein families: signaling, cellular processes	Transporters	glnP; glutamine transport system permease protein	Shared	0.0811516	Shared
adc:FOC79_03360	K16785	Abiotrophia defectiva	<|<<	energy-coupling factor transport system permease protein	-0.851595	-1.25189	<	<<	Brite Hierarchies	Protein families: signaling, cellular processes	Transporters	ecfT; energy-coupling factor transport system permease protein	Hisp Only	0.400299	Shared
adc:FOC79_03365	K16787	Abiotrophia defectiva	<|<<	energy-coupling factor transport system ATP-binding protein [EC:3.6.3.-]	-0.674218	-1.30233	<	<<	Brite Hierarchies	Protein families: signaling, cellular processes	Transporters	ecfA2; energy-coupling factor transport system ATP-binding protein [EC:7.-.-.-]	Hisp Only	0.628112	Hisp Only
adc:FOC79_03370	K16786	Abiotrophia defectiva	<<|<	energy-coupling factor transport system ATP-binding protein [EC:3.6.3.-]	-1.11419	-0.730863	<<	<	Brite Hierarchies	Protein families: signaling, cellular processes	Transporters	ecfA1; energy-coupling factor transport system ATP-binding protein [EC:7.-.-.-]	AA Only	0.383329	Shared
adc:FOC79_03395	K02919	Abiotrophia defectiva	>|<<	large subunit ribosomal protein L36	0.00610835	-1.98032	>	<<	Genetic Information Processing	Translation	Ribosome	RP-L36, MRPL36, rpmJ; large subunit ribosomal protein L36	Hisp Only	1.98643	Hisp Only
adc:FOC79_03420	K02907	Abiotrophia defectiva	<|<<	large subunit ribosomal protein L30	-0.278473	-1.35732	<	<<	Genetic Information Processing	Translation	Ribosome	RP-L30, MRPL30, rpmD; large subunit ribosomal protein L30	Hisp Only	1.07884	Hisp Only
adc:FOC79_03505	K02926	Abiotrophia defectiva	<|<<	large subunit ribosomal protein L4	-0.597558	-1.50943	<	<<	Genetic Information Processing	Translation	Ribosome	RP-L4, MRPL4, rplD; large subunit ribosomal protein L4	Hisp Only	0.911875	Hisp Only
adc:FOC79_03525	K02528	Abiotrophia defectiva	<|<<	16S rRNA (adenine1518-N6/adenine1519-N6)-dimethyltransferase [EC:2.1.1.182]	-0.955449	-1.53241	<	<<	Brite Hierarchies	Protein families: genetic information processing	Ribosome biogenesis	ksgA; 16S rRNA (adenine1518-N6/adenine1519-N6)-dimethyltransferase [EC:2.1.1.182]	Hisp Only	0.576964	Hisp Only
adc:FOC79_03535	K03424	Abiotrophia defectiva	<|<<	TatD DNase family protein [EC:3.1.21.-]	-0.60228	-1.44474	<	<<	Not Included in Pathway or Brite	Other	Other	tatD; TatD DNase family protein [EC:3.1.21.-]	Hisp Only	0.842462	Hisp Only
adc:FOC79_03605	K02483	Abiotrophia defectiva	<|<<	two-component system, OmpR family, response regulator	-0.733043	-1.86774	<	<<	Brite Hierarchies	Protein families: signaling, cellular processes	Two-component system	K02483; two-component system, OmpR family, response regulator	Hisp Only	1.13469	Hisp Only
adc:FOC79_03615	K09762	Abiotrophia defectiva	<|<<	uncharacterized protein	-0.563038	-1.3353	<	<<	Brite Hierarchies	Protein families: genetic information processing	Chromosome and associated proteins	whiA; cell division protein WhiA	Hisp Only	0.772265	Hisp Only
adc:FOC79_03635	K00384	Abiotrophia defectiva	<<|<<	thioredoxin reductase (NADPH) [EC:1.8.1.9]	-1.24588	-1.30567	<<	<<	Metabolism	Metabolism of other amino acids	Selenocompound metabolism	trxB, TRR; thioredoxin reductase (NADPH) [EC:1.8.1.9]	Shared	0.0597894	Shared
adc:FOC79_03675	K03701	Abiotrophia defectiva	<<|<	excinuclease ABC subunit A	-1.12523	-0.898418	<<	<	Brite Hierarchies	Protein families: genetic information processing	DNA repair and recombination proteins	uvrA; excinuclease ABC subunit A	AA Only	0.226808	Shared
adc:FOC79_03690	K07056	Abiotrophia defectiva	<|<<	16S rRNA (cytidine1402-2'-O)-methyltransferase [EC:2.1.1.198]	-0.601923	-1.33117	<	<<	Brite Hierarchies	Protein families: genetic information processing	Ribosome biogenesis	rsmI; 16S rRNA (cytidine1402-2'-O)-methyltransferase [EC:2.1.1.198]	Hisp Only	0.729251	Hisp Only
adc:FOC79_03695	K07461	Abiotrophia defectiva	<|<<	putative endonuclease	-0.429862	-1.51432	<	<<	Not Included in Pathway or Brite	Other	Other	K07461; putative endonuclease	Hisp Only	1.08446	Hisp Only
adc:FOC79_03725	K06187	Abiotrophia defectiva	<|<<	recombination protein RecR	-0.0998318	-1.31949	<	<<	Brite Hierarchies	Protein families: genetic information processing	DNA repair and recombination proteins	recR; recombination protein RecR	Hisp Only	1.21966	Hisp Only
adc:FOC79_03730	K09747	Abiotrophia defectiva	<|<<	uncharacterized protein	-0.567337	-1.33416	<	<<	Not Included in Pathway or Brite	Other	Other	ebfC; nucleoid-associated protein EbfC	Hisp Only	0.766819	Hisp Only
adc:FOC79_03740	K01531	Abiotrophia defectiva	<<|>	P-type Mg2+ transporter [EC:7.2.2.14]	-1.03035	0.173162	<<	>	Not Included in Pathway or Brite	Other	Other	mgtA, mgtB; P-type Mg2+ transporter [EC:7.2.2.14]	AA Only	1.20351	AA Only
adc:FOC79_03765	K11991	Abiotrophia defectiva	<|<<	tRNA(adenine34) deaminase [EC:3.5.4.33]	-0.865062	-1.48779	<	<<	Brite Hierarchies	Protein families: genetic information processing	Transfer RNA biogenesis	tadA; tRNA(adenine34) deaminase [EC:3.5.4.33]	Hisp Only	0.622732	Hisp Only
adc:FOC79_03775	K03696	Abiotrophia defectiva	<|<<	ATP-dependent Clp protease ATP-binding subunit ClpC	-0.680493	-1.28378	<	<<	Brite Hierarchies	Protein families: genetic information processing	Chaperones and folding catalysts	clpC; ATP-dependent Clp protease ATP-binding subunit ClpC	Hisp Only	0.603285	Hisp Only
adc:FOC79_03780	K03708	Abiotrophia defectiva	<<|<	transcriptional regulator of stress and heat shock response	-1.08662	-1.12812	<<	<	Brite Hierarchies	Protein families: genetic information processing	Transcription factors	ctsR; transcriptional regulator of stress and heat shock response	AA Only	0.0414946	Shared
adc:FOC79_03785	K11751	Abiotrophia defectiva	<<|<	5'-nucleotidase / UDP-sugar diphosphatase [EC:3.1.3.5 3.6.1.45]	-1.02465	-0.851592	<<	<	Metabolism	Nucleotide metabolism	Purine metabolism	ushA; 5'-nucleotidase / UDP-sugar diphosphatase [EC:3.1.3.5 3.6.1.45]	AA Only	0.173056	Shared
adc:FOC79_03805	K01571	Abiotrophia defectiva	<|<<	oxaloacetate decarboxylase (Na+ extruding) subunit alpha [EC:7.2.4.2]	-0.947559	-1.40493	<	<<	Brite Hierarchies	Protein families: signaling, cellular processes	Transporters	oadA; oxaloacetate decarboxylase (Na+ extruding) subunit alpha [EC:7.2.4.2]	Hisp Only	0.457375	Shared
adc:FOC79_03815	K01643	Abiotrophia defectiva	<<|<<	citrate lyase subunit alpha / citrate CoA-transferase [EC:2.8.3.10]	-1.0762	-1.63942	<<	<<	Environmental Information Processing	Signal transduction	Two-component system	citF; citrate lyase subunit alpha / citrate CoA-transferase [EC:2.8.3.10]	Shared	0.563219	Shared
adc:FOC79_03820	K01644	Abiotrophia defectiva	<|<<	citrate lyase subunit beta / citryl-CoA lyase [EC:4.1.3.34]	-0.593369	-1.54178	<	<<	Environmental Information Processing	Signal transduction	Two-component system	citE; citrate lyase subunit beta / citryl-CoA lyase [EC:4.1.3.34]	Hisp Only	0.948413	Hisp Only
adc:FOC79_03825	K01646	Abiotrophia defectiva	<<|<	citrate lyase subunit gamma (acyl carrier protein)	-1.34092	-1.11169	<<	<	Environmental Information Processing	Signal transduction	Two-component system	citD; citrate lyase subunit gamma (acyl carrier protein)	AA Only	0.229226	Shared
adc:FOC79_03830	K01910	Abiotrophia defectiva	<|<<	[citrate (pro-3S)-lyase] ligase [EC:6.2.1.22]	-0.641825	-1.40155	<	<<	Environmental Information Processing	Signal transduction	Two-component system	citC; [citrate (pro-3S)-lyase] ligase [EC:6.2.1.22]	Hisp Only	0.759729	Hisp Only
adc:FOC79_03840	K20509	Abiotrophia defectiva	<|<<	carboxybiotin decarboxylase [EC:7.2.4.1]	-0.733409	-1.67854	<	<<	Brite Hierarchies	Protein families: signaling, cellular processes	Transporters	madB, oadB, gcdB, mmdB; carboxybiotin decarboxylase [EC:7.2.4.1]	Hisp Only	0.945133	Hisp Only
adc:FOC79_03845	K23351	Abiotrophia defectiva	<|<<	glutaconyl-CoA/methylmalonyl-CoA decarboxylase subunit gamma	-0.651631	-1.42817	<	<<	Brite Hierarchies	Protein families: signaling, cellular processes	Transporters	gcdC, mmdC; glutaconyl-CoA/methylmalonyl-CoA decarboxylase subunit gamma	Hisp Only	0.776543	Hisp Only
adc:FOC79_03880	K03713	Abiotrophia defectiva	<|<<	MerR family transcriptional regulator, glutamine synthetase repressor	-0.496024	-1.29656	<	<<	Brite Hierarchies	Protein families: genetic information processing	Transcription factors	glnR; MerR family transcriptional regulator, glutamine synthetase repressor	Hisp Only	0.800539	Hisp Only
adc:FOC79_03885	K01915	Abiotrophia defectiva	<|<<	glutamine synthetase [EC:6.3.1.2]	-0.822835	-1.51361	<	<<	Environmental Information Processing	Signal transduction	Two-component system	glnA, GLUL; glutamine synthetase [EC:6.3.1.2]	Hisp Only	0.690776	Hisp Only
adc:FOC79_03900	K01939	Abiotrophia defectiva	<<|<<	adenylosuccinate synthase [EC:6.3.4.4]	-0.98269	-1.40994	<<	<<	Metabolism	Nucleotide metabolism	Purine metabolism	purA, ADSS; adenylosuccinate synthase [EC:6.3.4.4]	Shared	0.427255	Shared
adc:FOC79_03910	K03524	Abiotrophia defectiva	<<|<<	BirA family transcriptional regulator, biotin operon repressor / biotin---[acetyl-CoA-carboxylase] ligase [EC:6.3.4.15]	-1.21768	-1.24369	<<	<<	Brite Hierarchies	Protein families: genetic information processing	Transcription factors	birA; BirA family transcriptional regulator, biotin operon repressor / biotin---[acetyl-CoA-carboxylase] ligase [EC:6.3.4.15]	Shared	0.0260042	Shared
adc:FOC79_03935	K02071	Abiotrophia defectiva	<<|<	D-methionine transport system ATP-binding protein	-1.33591	-1.05554	<<	<	Brite Hierarchies	Protein families: signaling, cellular processes	Transporters	metN; D-methionine transport system ATP-binding protein	AA Only	0.280365	Shared
adc:FOC79_04010	K06942	Abiotrophia defectiva	<|<<	ribosome-binding ATPase	-0.70813	-1.50427	<	<<	Brite Hierarchies	Protein families: genetic information processing	Ribosome biogenesis	ychF; ribosome-binding ATPase	Hisp Only	0.796139	Hisp Only
adc:FOC79_04060	K01992	Abiotrophia defectiva	<<|<<	ABC-2 type transport system permease protein	-1.22268	-1.63708	<<	<<	Brite Hierarchies	Protein families: signaling, cellular processes	Transporters	ABC-2.P; ABC-2 type transport system permease protein	Shared	0.414401	Shared
adc:FOC79_04065	K01990	Abiotrophia defectiva	<|<<	ABC-2 type transport system ATP-binding protein	-0.647254	-1.57798	<	<<	Brite Hierarchies	Protein families: signaling, cellular processes	Transporters	ABC-2.A; ABC-2 type transport system ATP-binding protein	Hisp Only	0.930725	Hisp Only
adc:FOC79_04070	K01990	Abiotrophia defectiva	<<|<<	ABC-2 type transport system ATP-binding protein	-1.09043	-1.31623	<<	<<	Brite Hierarchies	Protein families: signaling, cellular processes	Transporters	ABC-2.A; ABC-2 type transport system ATP-binding protein	Shared	0.225799	Shared
adc:FOC79_04085	K02470	Abiotrophia defectiva	<<|<	DNA gyrase subunit B [EC:5.6.2.2]	-1.05064	-1.00291	<<	<	Brite Hierarchies	Protein families: genetic information processing	DNA repair and recombination proteins	gyrB; DNA gyrase subunit B [EC:5.6.2.2]	AA Only	0.0477332	Shared
adc:FOC79_04090	K03629	Abiotrophia defectiva	<<|<	DNA replication and repair protein RecF	-1.23092	-1.14537	<<	<	Brite Hierarchies	Protein families: genetic information processing	DNA repair and recombination proteins	recF; DNA replication and repair protein RecF	AA Only	0.0855458	Shared
adc:FOC79_04105	K02313	Abiotrophia defectiva	<|<<	chromosomal replication initiator protein	-0.856839	-1.38572	<	<<	Environmental Information Processing	Signal transduction	Two-component system	dnaA; chromosomal replication initiator protein	Hisp Only	0.528879	Hisp Only
adc:FOC79_04145	K06346	Abiotrophia defectiva	<|<<	spoIIIJ-associated protein	-0.848398	-1.3984	<	<<	Not Included in Pathway or Brite	Other	Other	jag; spoIIIJ-associated protein	Hisp Only	0.550003	Hisp Only
adc:FOC79_04165	K03486	Abiotrophia defectiva	<<|<	GntR family transcriptional regulator, trehalose operon transcriptional repressor	-1.12812	-0.55489	<<	<	Brite Hierarchies	Protein families: genetic information processing	Transcription factors	treR2, treR; GntR family transcriptional regulator, trehalose operon transcriptional repressor	AA Only	0.573228	AA Only
adc:FOC79_04170	K03495	Abiotrophia defectiva	<<|<<	tRNA uridine 5-carboxymethylaminomethyl modification enzyme	-1.08646	-1.45224	<<	<<	Brite Hierarchies	Protein families: genetic information processing	Transfer RNA biogenesis	gidA, mnmG, MTO1; tRNA uridine 5-carboxymethylaminomethyl modification enzyme	Shared	0.365783	Shared
adc:FOC79_04175	K03574	Abiotrophia defectiva	<|<<	8-oxo-dGTP diphosphatase [EC:3.6.1.55]	-0.855961	-1.39812	<	<<	Brite Hierarchies	Protein families: genetic information processing	DNA repair and recombination proteins	mutT, NUDT15, MTH2; 8-oxo-dGTP diphosphatase [EC:3.6.1.55]	Hisp Only	0.542163	Hisp Only
adc:FOC79_04180	K03650	Abiotrophia defectiva	<<|<<	tRNA modification GTPase [EC:3.6.-.-]	-1.3936	-1.29544	<<	<<	Brite Hierarchies	Protein families: genetic information processing	Transfer RNA biogenesis	mnmE, trmE, MSS1; tRNA modification GTPase [EC:3.6.-.-]	Shared	0.0981595	Shared
adc:FOC79_04200	K01520	Abiotrophia defectiva	<|<<	dUTP pyrophosphatase [EC:3.6.1.23]	-0.692003	-1.3044	<	<<	Brite Hierarchies	Protein families: genetic information processing	DNA repair and recombination proteins	dut, DUT; dUTP diphosphatase [EC:3.6.1.23]	Hisp Only	0.612395	Hisp Only
adc:FOC79_04215	K09698	Abiotrophia defectiva	<|<<	nondiscriminating glutamyl-tRNA synthetase [EC:6.1.1.24]	-0.624737	-1.21485	<	<<	Brite Hierarchies	Protein families: genetic information processing	Transfer RNA biogenesis	gltX; nondiscriminating glutamyl-tRNA synthetase [EC:6.1.1.24]	Hisp Only	0.590114	Hisp Only
adc:FOC79_04225	K03648	Abiotrophia defectiva	<<|<	uracil-DNA glycosylase [EC:3.2.2.27]	-1.07363	-0.918455	<<	<	Brite Hierarchies	Protein families: genetic information processing	DNA repair and recombination proteins	UNG, UDG; uracil-DNA glycosylase [EC:3.2.2.27]	AA Only	0.155177	Shared
adc:FOC79_04235	K11145	Abiotrophia defectiva	<|<<	ribonuclease III family protein [EC:3.1.26.-]	-0.839395	-1.44993	<	<<	Brite Hierarchies	Protein families: genetic information processing	Ribosome biogenesis	mrnC; mini-ribonuclease III [EC:3.1.26.-]	Hisp Only	0.61054	Hisp Only
adc:FOC79_04240	K03218	Abiotrophia defectiva	<|<<	23S rRNA (guanosine2251-2'-O)-methyltransferase [EC:2.1.1.185]	-0.474316	-1.79804	<	<<	Brite Hierarchies	Protein families: genetic information processing	Ribosome biogenesis	rlmB; 23S rRNA (guanosine2251-2'-O)-methyltransferase [EC:2.1.1.185]	Hisp Only	1.32372	Hisp Only
adc:FOC79_04245	K06962	Abiotrophia defectiva	<<|<<	uncharacterized protein	-1.50138	-1.57997	<<	<<	Not Included in Pathway or Brite	Other	Other	K06962; uncharacterized protein	Shared	0.0785823	Shared
adc:FOC79_04300	K06885	Abiotrophia defectiva	<|<<	uncharacterized protein	-0.367862	-1.38332	<	<<	Not Included in Pathway or Brite	Other	Other	K06885; uncharacterized protein	Hisp Only	1.01546	Hisp Only
adc:FOC79_04305	K16869	Abiotrophia defectiva	<|<<	octanoyl-[GcvH]:protein N-octanoyltransferase [EC:2.3.1.204]	-0.87772	-1.51485	<	<<	Metabolism	Metabolism of cofactors and vitamins	Lipoic acid metabolism	lipL; octanoyl-[GcvH]:protein N-octanoyltransferase [EC:2.3.1.204]	Hisp Only	0.637131	Hisp Only
adc:FOC79_04390	K16328	Abiotrophia defectiva	<<|<	pseudouridine kinase [EC:2.7.1.83]	-1.09414	-0.825899	<<	<	Metabolism	Nucleotide metabolism	Pyrimidine metabolism	psuK; pseudouridine kinase [EC:2.7.1.83]	AA Only	0.268241	Shared
adc:FOC79_04410	K00226	Abiotrophia defectiva	<<|<<	dihydroorotate dehydrogenase (fumarate) [EC:1.3.98.1]	-1.27624	-1.91669	<<	<<	Metabolism	Nucleotide metabolism	Pyrimidine metabolism	pyrD; dihydroorotate dehydrogenase (fumarate) [EC:1.3.98.1]	Shared	0.64045	Shared
adc:FOC79_04445	K02012	Abiotrophia defectiva	<|<<	iron(III) transport system substrate-binding protein	-0.641832	-1.5846	<	<<	Brite Hierarchies	Protein families: signaling, cellular processes	Transporters	afuA, fbpA; iron(III) transport system substrate-binding protein	Hisp Only	0.942772	Hisp Only
adc:FOC79_04455	K02011	Abiotrophia defectiva	<|<<	iron(III) transport system permease protein	-0.502077	-1.60314	<	<<	Brite Hierarchies	Protein families: signaling, cellular processes	Transporters	afuB, fbpB; iron(III) transport system permease protein	Hisp Only	1.10106	Hisp Only
adc:FOC79_04475	K06975	Abiotrophia defectiva	<<|<<	uncharacterized protein	-1.08649	-1.47872	<<	<<	Not Included in Pathway or Brite	Other	Other	K06975; uncharacterized protein	Shared	0.392233	Shared
adc:FOC79_04480	K03574	Abiotrophia defectiva	<<|<<	8-oxo-dGTP diphosphatase [EC:3.6.1.55]	-1.22964	-1.47991	<<	<<	Brite Hierarchies	Protein families: genetic information processing	DNA repair and recombination proteins	mutT, NUDT15, MTH2; 8-oxo-dGTP diphosphatase [EC:3.6.1.55]	Shared	0.250268	Shared
adc:FOC79_04520	K03436	Abiotrophia defectiva	<|<<	DeoR family transcriptional regulator, fructose operon transcriptional repressor	-0.822852	-1.78277	<	<<	Brite Hierarchies	Protein families: genetic information processing	Transcription factors	fruR2, fruR; DeoR family transcriptional regulator, fructose operon transcriptional repressor	Hisp Only	0.959918	Hisp Only
adc:FOC79_04530	K02770	Abiotrophia defectiva	<|<<	fructose PTS system EIIBC or EIIC component [EC:2.7.1.202]	-0.493925	-1.42458	<	<<	Brite Hierarchies	Protein families: signaling, cellular processes	Transporters	fruA; fructose PTS system EIIBC or EIIC component [EC:2.7.1.202]	Hisp Only	0.930657	Hisp Only
adc:FOC79_04545	K03723	Abiotrophia defectiva	<<|<<	transcription-repair coupling factor (superfamily II helicase) [EC:3.6.4.-]	-1.00054	-1.26123	<<	<<	Brite Hierarchies	Protein families: genetic information processing	DNA repair and recombination proteins	mfd; transcription-repair coupling factor (superfamily II helicase) [EC:5.6.2.4]	Shared	0.260695	Shared
adc:FOC79_04555	K13052	Abiotrophia defectiva	<|<<	cell division protein DivIC	-0.81802	-1.54586	<	<<	Brite Hierarchies	Protein families: genetic information processing	Chromosome and associated proteins	divIC, divA; cell division protein DivIC	Hisp Only	0.727838	Hisp Only
adc:FOC79_04560	K07571	Abiotrophia defectiva	<|<<	S1 RNA binding domain protein	-0.446776	-1.28632	<	<<	Not Included in Pathway or Brite	Other	Other	K07571; S1 RNA binding domain protein	Hisp Only	0.839548	Hisp Only
adc:FOC79_04600	K10541	Abiotrophia defectiva	<|<<	methyl-galactoside transport system permease protein	-0.688684	-1.64561	<	<<	Brite Hierarchies	Protein families: signaling, cellular processes	Transporters	mglC; methyl-galactoside transport system permease protein	Hisp Only	0.956922	Hisp Only
adc:FOC79_04625	K07718	Abiotrophia defectiva	<<|<	two-component system, sensor histidine kinase YesM [EC:2.7.13.3]	-1.28192	-1.13556	<<	<	Environmental Information Processing	Signal transduction	Two-component system	yesM; two-component system, sensor histidine kinase YesM [EC:2.7.13.3]	AA Only	0.146358	Shared
adc:FOC79_04665	K03800	Abiotrophia defectiva	<<|<	lipoate---protein ligase [EC:6.3.1.20]	-1.16387	-1.12325	<<	<	Metabolism	Metabolism of cofactors and vitamins	Lipoic acid metabolism	lplA, lplJ, lipL1; lipoate---protein ligase [EC:6.3.1.20]	AA Only	0.0406162	Shared
adc:FOC79_04770	K10201	Abiotrophia defectiva	<|<<	N-acetylglucosamine transport system permease protein	-0.701759	-1.49546	<	<<	Brite Hierarchies	Protein families: signaling, cellular processes	Transporters	ngcF; N-acetylglucosamine transport system permease protein	Hisp Only	0.7937	Hisp Only
adc:FOC79_04805	K01443	Abiotrophia defectiva	<|<<	N-acetylglucosamine-6-phosphate deacetylase [EC:3.5.1.25]	-0.687061	-1.4235	<	<<	Metabolism	Carbohydrate metabolism	Amino sugar, nucleotide sugar metabolism	nagA, AMDHD2; N-acetylglucosamine-6-phosphate deacetylase [EC:3.5.1.25]	Hisp Only	0.736442	Hisp Only
adc:FOC79_04810	K01635	Abiotrophia defectiva	<|<<	tagatose 1,6-diphosphate aldolase [EC:4.1.2.40]	-0.917764	-1.32054	<	<<	Cellular Processes	Cellular community - prokaryotes	Quorum sensing	lacD; tagatose 1,6-diphosphate aldolase [EC:4.1.2.40]	Hisp Only	0.402777	Shared
adc:FOC79_04825	K07052	Abiotrophia defectiva	<<|<	uncharacterized protein	-2.0172	-0.281593	<<	<	Brite Hierarchies	Protein families: metabolism	Peptidases and inhibitors	K07052; CAAX protease family protein	AA Only	1.7356	AA Only
adc:FOC79_04830	K21903	Abiotrophia defectiva	<<|<	ArsR family transcriptional regulator, lead/cadmium/zinc/bismuth-responsive transcriptional repressor	-1.66096	-0.808955	<<	<	Brite Hierarchies	Protein families: genetic information processing	Transcription factors	cadC, smtB; ArsR family transcriptional regulator, lead/cadmium/zinc/bismuth-responsive transcriptional repressor	AA Only	0.852001	AA Only
adc:FOC79_04835	K04771	Abiotrophia defectiva	<<|<	serine protease Do [EC:3.4.21.107]	-1.50137	-0.940935	<<	<	Brite Hierarchies	Protein families: metabolism	Peptidases and inhibitors	degP, htrA; serine protease Do [EC:3.4.21.107]	AA Only	0.560432	AA Only
adc:FOC79_04840	K02044	Abiotrophia defectiva	<|<<	phosphonate transport system substrate-binding protein	-0.305873	-1.40513	<	<<	Brite Hierarchies	Protein families: signaling, cellular processes	Transporters	phnD; phosphonate transport system substrate-binding protein	Hisp Only	1.09925	Hisp Only
adc:FOC79_04850	K02042	Abiotrophia defectiva	<<|<<	phosphonate transport system permease protein	-1.29834	-1.40692	<<	<<	Brite Hierarchies	Protein families: signaling, cellular processes	Transporters	phnE; phosphonate transport system permease protein	Shared	0.108581	Shared
adc:FOC79_04855	K02042	Abiotrophia defectiva	<<|<	phosphonate transport system permease protein	-1.3501	-1.32792	<<	<	Brite Hierarchies	Protein families: signaling, cellular processes	Transporters	phnE; phosphonate transport system permease protein	AA Only	0.0221785	Shared
adc:FOC79_04890	K03748	Abiotrophia defectiva	<<|<	SanA protein	-1.10945	-1.0341	<<	<	Not Included in Pathway or Brite	Other	Other	sanA; SanA protein	AA Only	0.0753542	Shared
adc:FOC79_04910	K01119	Abiotrophia defectiva	<|<<	2',3'-cyclic-nucleotide 2'-phosphodiesterase / 3'-nucleotidase [EC:3.1.4.16 3.1.3.6]	-1.00471	-1.34553	<	<<	Metabolism	Nucleotide metabolism	Purine metabolism	cpdB; 2',3'-cyclic-nucleotide 2'-phosphodiesterase / 3'-nucleotidase [EC:3.1.4.16 3.1.3.6]	Hisp Only	0.34081	Shared
adc:FOC79_04920	K06901	Abiotrophia defectiva	<|<<	adenine/guanine/hypoxanthine permease	-0.640003	-1.56542	<	<<	Brite Hierarchies	Protein families: signaling, cellular processes	Transporters	pbuG, azgA, ghxP, ghxQ, adeQ; adenine/guanine/hypoxanthine permease	Hisp Only	0.925422	Hisp Only
adc:FOC79_04925	K07313	Abiotrophia defectiva	<<|<<	serine/threonine protein phosphatase 1 [EC:3.1.3.16]	-1.39522	-2.06277	<<	<<	Not Included in Pathway or Brite	Other	Other	pphA; serine/threonine protein phosphatase 1 [EC:3.1.3.16]	Shared	0.66755	Shared
adc:FOC79_04945	K07693	Abiotrophia defectiva	<<|<<	two-component system, NarL family, response regulator DesR	-1.03871	-1.54493	<<	<<	Environmental Information Processing	Signal transduction	Two-component system	desR; two-component system, NarL family, response regulator DesR	Shared	0.506222	Shared
adc:FOC79_04950	K07778	Abiotrophia defectiva	<<|<	two-component system, NarL family, sensor histidine kinase DesK [EC:2.7.13.3]	-1.36242	-1.07027	<<	<	Environmental Information Processing	Signal transduction	Two-component system	desK; two-component system, NarL family, sensor histidine kinase DesK [EC:2.7.13.3]	AA Only	0.292148	Shared
adc:FOC79_04955	K01992	Abiotrophia defectiva	<<|<	ABC-2 type transport system permease protein	-1.32767	-1.34464	<<	<	Brite Hierarchies	Protein families: signaling, cellular processes	Transporters	ABC-2.P; ABC-2 type transport system permease protein	AA Only	0.0169694	Shared
adc:FOC79_04960	K01990	Abiotrophia defectiva	<|<<	ABC-2 type transport system ATP-binding protein	-0.849725	-3.34526	<	<<	Brite Hierarchies	Protein families: signaling, cellular processes	Transporters	ABC-2.A; ABC-2 type transport system ATP-binding protein	Hisp Only	2.49553	Hisp Only
adc:FOC79_04990	K00869	Abiotrophia defectiva	<|<<	mevalonate kinase [EC:2.7.1.36]	-0.668428	-1.25058	<	<<	Metabolism	Metabolism of terpenoids and polyketides	Terpenoid backbone biosynthesis	MVK, mvaK1; mevalonate kinase [EC:2.7.1.36]	Hisp Only	0.582151	Hisp Only
adc:FOC79_05000	K00938	Abiotrophia defectiva	<|<<	phosphomevalonate kinase [EC:2.7.4.2]	-0.855883	-1.35778	<	<<	Metabolism	Metabolism of terpenoids and polyketides	Terpenoid backbone biosynthesis	E2.7.4.2, mvaK2; phosphomevalonate kinase [EC:2.7.4.2]	Hisp Only	0.501892	Hisp Only
adc:FOC79_05020	K01951	Abiotrophia defectiva	<|<<	GMP synthase (glutamine-hydrolysing) [EC:6.3.5.2]	-0.718472	-1.64696	<	<<	Brite Hierarchies	Protein families: metabolism	Peptidases and inhibitors	guaA, GMPS; GMP synthase (glutamine-hydrolysing) [EC:6.3.5.2]	Hisp Only	0.92849	Hisp Only
adc:FOC79_05070	K01104	Abiotrophia defectiva	<<|<	protein-tyrosine phosphatase [EC:3.1.3.48]	-1.08637	-0.984273	<<	<	Not Included in Pathway or Brite	Other	Other	E3.1.3.48; protein-tyrosine phosphatase [EC:3.1.3.48]	AA Only	0.102093	Shared
adc:FOC79_05130	K01005	Abiotrophia defectiva	<<|<	polyisoprenyl-teichoic acid--peptidoglycan teichoic acid transferase [EC:2.7.8.-]	-1.11741	-1.11447	<<	<	Metabolism	Glycan biosynthesis and metabolism	Teichoic acid biosynthesis	tagT_U_V; polyisoprenyl-teichoic acid--peptidoglycan teichoic acid transferase [EC:2.7.8.-]	AA Only	0.00294708	Shared
adc:FOC79_05135	K01854	Abiotrophia defectiva	<<|<<	UDP-galactopyranose mutase [EC:5.4.99.9]	-1.29334	-1.39979	<<	<<	Metabolism	Carbohydrate metabolism	Amino sugar, nucleotide sugar metabolism	glf; UDP-galactopyranose mutase [EC:5.4.99.9]	Shared	0.106453	Shared
adc:FOC79_05175	K02916	Abiotrophia defectiva	<|<<	large subunit ribosomal protein L35	-0.36739	-1.64203	<	<<	Genetic Information Processing	Translation	Ribosome	RP-L35, MRPL35, rpmI; large subunit ribosomal protein L35	Hisp Only	1.27464	Hisp Only
adc:FOC79_05185	K18887	Abiotrophia defectiva	<<|<	ATP-binding cassette, subfamily B, multidrug efflux pump	-1.08524	-1.11984	<<	<	Brite Hierarchies	Protein families: signaling, cellular processes	Transporters	efrA, efrE; ATP-binding cassette, subfamily B, multidrug efflux pump	AA Only	0.0345964	Shared
adc:FOC79_05190	K18888	Abiotrophia defectiva	<|<<	ATP-binding cassette, subfamily B, multidrug efflux pump	-0.672302	-1.27319	<	<<	Brite Hierarchies	Protein families: signaling, cellular processes	Transporters	efrB, efrF; ATP-binding cassette, subfamily B, multidrug efflux pump	Hisp Only	0.600885	Hisp Only
adc:FOC79_05205	K14742	Abiotrophia defectiva	<<|<<	tRNA threonylcarbamoyladenosine biosynthesis protein TsaB	-1.37833	-1.87159	<<	<<	Brite Hierarchies	Protein families: genetic information processing	Transfer RNA biogenesis	tsaB; tRNA threonylcarbamoyladenosine biosynthesis protein TsaB	Shared	0.493256	Shared
adc:FOC79_05210	K03789	Abiotrophia defectiva	<|<<	[ribosomal protein S18]-alanine N-acetyltransferase [EC:2.3.1.266]	-0.545508	-1.34205	<	<<	Brite Hierarchies	Protein families: genetic information processing	Ribosome biogenesis	rimI; [ribosomal protein S18]-alanine N-acetyltransferase [EC:2.3.1.266]	Hisp Only	0.79654	Hisp Only
adc:FOC79_05220	K01409	Abiotrophia defectiva	<|<<	N6-L-threonylcarbamoyladenine synthase [EC:2.3.1.234]	-0.538342	-1.19828	<	<<	Brite Hierarchies	Protein families: genetic information processing	Transfer RNA biogenesis	OSGEP, KAE1, QRI7; N6-L-threonylcarbamoyladenine synthase [EC:2.3.1.234]	Hisp Only	0.659939	Hisp Only
adc:FOC79_05280	K06915	Abiotrophia defectiva	<|<<	uncharacterized protein	-0.530384	-1.25913	<	<<	Brite Hierarchies	Protein families: genetic information processing	DNA repair and recombination proteins	herA; DNA double-strand break repair helicase HerA and related ATPase	Hisp Only	0.728742	Hisp Only
adc:FOC79_05305	K13677	Abiotrophia defectiva	<|<<	1,2-diacylglycerol-3-alpha-glucose alpha-1,2-glucosyltransferase [EC:2.4.1.208]	-0.646148	-1.50928	<	<<	Brite Hierarchies	Protein families: metabolism	Glycosyltransferases	dgs, bgsA; 1,2-diacylglycerol-3-alpha-glucose alpha-1,2-glucosyltransferase [EC:2.4.1.208]	Hisp Only	0.86313	Hisp Only
adc:FOC79_05310	K17074	Abiotrophia defectiva	<<|<	putative lysine transport system permease protein	-1.13624	-1.05645	<<	<	Brite Hierarchies	Protein families: signaling, cellular processes	Transporters	lysX2; putative lysine transport system permease protein	AA Only	0.0797907	Shared
adc:FOC79_05315	K17076	Abiotrophia defectiva	<<|<	putative lysine transport system ATP-binding protein [EC:3.6.3.-]	-1.02168	-1.14311	<<	<	Brite Hierarchies	Protein families: signaling, cellular processes	Transporters	lysY; putative lysine transport system ATP-binding protein	AA Only	0.121431	Shared
adc:FOC79_05320	K17363	Abiotrophia defectiva	<<|<	urocanate reductase [EC:1.3.99.33]	-1.22528	-0.669918	<<	<	Metabolism	Amino acid metabolism	Histidine metabolism	urdA; urocanate reductase [EC:1.3.99.33]	AA Only	0.555363	AA Only
adc:FOC79_05325	K03215	Abiotrophia defectiva	<|<<	23S rRNA (uracil1939-C5)-methyltransferase [EC:2.1.1.190]	-0.770427	-1.95752	<	<<	Brite Hierarchies	Protein families: genetic information processing	Ribosome biogenesis	rumA; 23S rRNA (uracil1939-C5)-methyltransferase [EC:2.1.1.190]	Hisp Only	1.1871	Hisp Only
adc:FOC79_05355	K01772	Abiotrophia defectiva	<|<<	protoporphyrin/coproporphyrin ferrochelatase [EC:4.99.1.1 4.99.1.9]	-0.771678	-1.40637	<	<<	Metabolism	Metabolism of cofactors and vitamins	Porphyrin metabolism	hemH, FECH; protoporphyrin/coproporphyrin ferrochelatase [EC:4.98.1.1 4.99.1.9]	Hisp Only	0.634696	Hisp Only
adc:FOC79_05390	K04343	Abiotrophia defectiva	<|<<	streptomycin 6-kinase [EC:2.7.1.72]	-0.43537	-1.94168	<	<<	Brite Hierarchies	Protein families: signaling, cellular processes	Antimicrobial resistance genes	strB; streptomycin 6-kinase [EC:2.7.1.72]	Hisp Only	1.50631	Hisp Only
adc:FOC79_05460	K01620	Abiotrophia defectiva	<|<<	threonine aldolase [EC:4.1.2.48]	-0.596056	-1.95779	<	<<	Metabolism	Amino acid metabolism	Glycine, serine and threonine metabolism	ltaE; threonine aldolase [EC:4.1.2.48]	Hisp Only	1.36174	Hisp Only
adc:FOC79_05465	K03671	Abiotrophia defectiva	<<|<	thioredoxin 1	-1.21595	-0.894062	<<	<	Brite Hierarchies	Protein families: genetic information processing	Chaperones and folding catalysts	trxA; thioredoxin 1	AA Only	0.321886	Shared
adc:FOC79_05480	K08317	Abiotrophia defectiva	<<|<<	hydroxycarboxylate dehydrogenase A [EC:1.1.1.-]	-1.54061	-1.70531	<<	<<	Not Included in Pathway or Brite	Other	Other	hcxA; hydroxycarboxylate dehydrogenase A [EC:1.1.1.-]	Shared	0.1647	Shared
adc:FOC79_05490	K01101	Abiotrophia defectiva	<|<<	4-nitrophenyl phosphatase [EC:3.1.3.41]	-0.5797	-1.69486	<	<<	Metabolism	Xenobiotics biodegradation, metabolism	Aminobenzoate degradation	E3.1.3.41; 4-nitrophenyl phosphatase [EC:3.1.3.41]	Hisp Only	1.11516	Hisp Only
adc:FOC79_05505	K21567	Abiotrophia defectiva	<<|<<	ferredoxin/flavodoxin---NADP+ reductase [EC:1.18.1.2 1.19.1.1]	-1.37627	-1.49927	<<	<<	Not Included in Pathway or Brite	Other	Other	fnr; ferredoxin/flavodoxin---NADP+ reductase [EC:1.18.1.2 1.19.1.1]	Shared	0.123003	Shared
adc:FOC79_05510	K09775	Abiotrophia defectiva	<|<<	uncharacterized protein	-0.388104	-1.31612	<	<<	Not Included in Pathway or Brite	Other	Other	K09775; uncharacterized protein	Hisp Only	0.928019	Hisp Only
adc:FOC79_05515	K03768	Abiotrophia defectiva	<|<<	peptidyl-prolyl cis-trans isomerase B (cyclophilin B) [EC:5.2.1.8]	-0.889354	-1.75968	<	<<	Brite Hierarchies	Protein families: genetic information processing	Chaperones and folding catalysts	PPIB, ppiB; peptidyl-prolyl cis-trans isomerase B (cyclophilin B) [EC:5.2.1.8]	Hisp Only	0.870323	Hisp Only
adc:FOC79_05655	K06147	Abiotrophia defectiva	<|<<	ATP-binding cassette, subfamily B, bacterial	-0.774369	-1.63496	<	<<	Brite Hierarchies	Protein families: signaling, cellular processes	Transporters	ABCB-BAC; ATP-binding cassette, subfamily B, bacterial	Hisp Only	0.86059	Hisp Only
adc:FOC79_05660	K07816	Abiotrophia defectiva	<<|<	putative GTP pyrophosphokinase [EC:2.7.6.5]	-1.27306	-0.991007	<<	<	Metabolism	Nucleotide metabolism	Purine metabolism	E2.7.6.5; GTP pyrophosphokinase [EC:2.7.6.5]	AA Only	0.282056	Shared
adc:FOC79_05670	K14982	Abiotrophia defectiva	<<|<<	two-component system, OmpR family, sensor histidine kinase CiaH [EC:2.7.13.3]	-0.942405	-1.45648	<<	<<	Environmental Information Processing	Signal transduction	Two-component system	ciaH; two-component system, OmpR family, sensor histidine kinase CiaH [EC:2.7.13.3]	Shared	0.514072	Shared
adc:FOC79_05700	K01785	Abiotrophia defectiva	<|<<	aldose 1-epimerase [EC:5.1.3.3]	-0.83265	-1.59716	<	<<	Metabolism	Carbohydrate metabolism	Galactose metabolism	galM, GALM; aldose 1-epimerase [EC:5.1.3.3]	Hisp Only	0.764512	Hisp Only
adc:FOC79_05705	K00100	Abiotrophia defectiva	<|<<	butanol dehydrogenase [EC:1.1.1.-]	-0.880427	-1.33386	<	<<	Metabolism	Carbohydrate metabolism	Butanoate metabolism	bdhAB; butanol dehydrogenase [EC:1.1.1.-]	Hisp Only	0.453433	Shared
adc:FOC79_05715	K09384	Abiotrophia defectiva	<<|<	uncharacterized protein	-1.56616	-0.863109	<<	<	Not Included in Pathway or Brite	Other	Other	K09384; uncharacterized protein	AA Only	0.703049	AA Only
adc:FOC79_05860	K02759	Abiotrophia defectiva	<<|<	cellobiose PTS system EIIA component [EC:2.7.1.196 2.7.1.205]	-1.37806	-0.563575	<<	<	Brite Hierarchies	Protein families: signaling, cellular processes	Transporters	celC, chbA; cellobiose PTS system EIIA component [EC:2.7.1.196 2.7.1.205]	AA Only	0.814486	AA Only
adc:FOC79_05880	K02025	Abiotrophia defectiva	<|<<	multiple sugar transport system permease protein	-0.616132	-1.84904	<	<<	Brite Hierarchies	Protein families: signaling, cellular processes	Transporters	ABC.MS.P; multiple sugar transport system permease protein	Hisp Only	1.23291	Hisp Only
adc:FOC79_05885	K02026	Abiotrophia defectiva	<<|<	multiple sugar transport system permease protein	-1.29164	-1.11913	<<	<	Brite Hierarchies	Protein families: signaling, cellular processes	Transporters	ABC.MS.P1; multiple sugar transport system permease protein	AA Only	0.172509	Shared
adc:FOC79_05890	K02529	Abiotrophia defectiva	<<|<	LacI family transcriptional regulator	-1.30656	-1.1102	<<	<	Brite Hierarchies	Protein families: genetic information processing	Transcription factors	lacI, galR; LacI family transcriptional regulator	AA Only	0.196354	Shared
adc:FOC79_05900	K00928	Abiotrophia defectiva	<|<<	aspartate kinase [EC:2.7.2.4]	-0.672046	-1.51108	<	<<	Metabolism	Amino acid metabolism	Glycine, serine and threonine metabolism	lysC; aspartate kinase [EC:2.7.2.4]	Hisp Only	0.839038	Hisp Only
adc:FOC79_05905	K00003	Abiotrophia defectiva	<|<<	homoserine dehydrogenase [EC:1.1.1.3]	-0.735204	-1.40816	<	<<	Metabolism	Amino acid metabolism	Glycine, serine and threonine metabolism	hom; homoserine dehydrogenase [EC:1.1.1.3]	Hisp Only	0.672961	Hisp Only
adc:FOC79_05940	K10681	Abiotrophia defectiva	<|<<	two-component system, OmpR family, sensor histidine kinase SaeS [EC:2.7.13.3]	-0.72447	-1.38385	<	<<	Environmental Information Processing	Signal transduction	Two-component system	saeS; two-component system, OmpR family, sensor histidine kinase SaeS [EC:2.7.13.3]	Hisp Only	0.65938	Hisp Only
adc:FOC79_05975	K01130	Abiotrophia defectiva	<|<<	arylsulfatase [EC:3.1.6.1]	-0.80679	-1.30764	<	<<	Metabolism	Lipid metabolism	Sphingolipid metabolism	E3.1.6.1; arylsulfatase [EC:3.1.6.1]	Hisp Only	0.500849	Hisp Only
adc:FOC79_05980	K13444	Abiotrophia defectiva	<<|<<	formylglycine-generating enzyme [EC:1.8.3.7]	-1.10455	-1.48488	<<	<<	Cellular Processes	Transport and catabolism	Lysosome	SUMF1, FGE; formylglycine-generating enzyme [EC:1.8.3.7]	Shared	0.380335	Shared
adc:FOC79_05985	K07106	Abiotrophia defectiva	<<|<	N-acetylmuramic acid 6-phosphate etherase [EC:4.2.1.126]	-1.13085	-0.683772	<<	<	Metabolism	Carbohydrate metabolism	Amino sugar, nucleotide sugar metabolism	murQ; N-acetylmuramic acid 6-phosphate etherase [EC:4.2.1.126]	AA Only	0.447074	Shared
adc:FOC79_05995	K09963	Abiotrophia defectiva	<|<<	uncharacterized protein	-0.779881	-1.53407	<	<<	Not Included in Pathway or Brite	Other	Other	K09963; uncharacterized protein	Hisp Only	0.754186	Hisp Only
adc:FOC79_06005	K03574	Abiotrophia defectiva	<<|<<	8-oxo-dGTP diphosphatase [EC:3.6.1.55]	-1.09099	-1.7167	<<	<<	Brite Hierarchies	Protein families: genetic information processing	DNA repair and recombination proteins	mutT, NUDT15, MTH2; 8-oxo-dGTP diphosphatase [EC:3.6.1.55]	Shared	0.625713	Shared
adc:FOC79_06040	K07652	Abiotrophia defectiva	<|<<	two-component system, OmpR family, sensor histidine kinase VicK [EC:2.7.13.3]	-0.823444	-1.36026	<	<<	Environmental Information Processing	Signal transduction	Two-component system	vicK; two-component system, OmpR family, sensor histidine kinase VicK [EC:2.7.13.3]	Hisp Only	0.536821	Hisp Only
adc:FOC79_06095	K22579	Abiotrophia defectiva	<|<<	rifampicin phosphotransferase [EC:2.7.9.6]	-0.709703	-2.0734	<	<<	Not Included in Pathway or Brite	Other	Other	rph; rifampicin phosphotransferase [EC:2.7.9.6]	Hisp Only	1.3637	Hisp Only
adc:FOC79_06100	K17103	Abiotrophia defectiva	<<|<	CDP-diacylglycerol---serine O-phosphatidyltransferase [EC:2.7.8.8]	-1.26908	-0.95541	<<	<	Metabolism	Lipid metabolism	Glycerophospholipid metabolism	CHO1, pssA; CDP-diacylglycerol---serine O-phosphatidyltransferase [EC:2.7.8.8]	AA Only	0.31367	Shared
adc:FOC79_06105	K01613	Abiotrophia defectiva	<|<<	phosphatidylserine decarboxylase [EC:4.1.1.65]	-0.451636	-1.32135	<	<<	Metabolism	Lipid metabolism	Glycerophospholipid metabolism	psd, PISD; phosphatidylserine decarboxylase [EC:4.1.1.65]	Hisp Only	0.869718	Hisp Only
adc:FOC79_06115	K22579	Abiotrophia defectiva	<<|<<	rifampicin phosphotransferase [EC:2.7.9.6]	-0.934594	-1.32866	<<	<<	Not Included in Pathway or Brite	Other	Other	rph; rifampicin phosphotransferase [EC:2.7.9.6]	Shared	0.394063	Shared
adc:FOC79_06145	K06878	Abiotrophia defectiva	<|<<	tRNA-binding protein	-0.621407	-1.59721	<	<<	Not Included in Pathway or Brite	Other	Other	K06878; tRNA-binding protein	Hisp Only	0.975807	Hisp Only
adc:FOC79_06160	K02335	Abiotrophia defectiva	<|<<	DNA polymerase I [EC:2.7.7.7]	-0.851153	-1.32125	<	<<	Brite Hierarchies	Protein families: genetic information processing	DNA repair and recombination proteins	polA; DNA polymerase I [EC:2.7.7.7]	Hisp Only	0.470099	Shared
adc:FOC79_06165	K10563	Abiotrophia defectiva	<|<<	formamidopyrimidine-DNA glycosylase [EC:3.2.2.23 4.2.99.18]	-0.652617	-1.41094	<	<<	Brite Hierarchies	Protein families: genetic information processing	DNA repair and recombination proteins	mutM, fpg; formamidopyrimidine-DNA glycosylase [EC:3.2.2.23 4.2.99.18]	Hisp Only	0.758326	Hisp Only
adc:FOC79_06170	K00859	Abiotrophia defectiva	<<|<<	dephospho-CoA kinase [EC:2.7.1.24]	-1.47072	-2.3748	<<	<<	Metabolism	Metabolism of cofactors and vitamins	Pantothenate and CoA biosynthesis	coaE; dephospho-CoA kinase [EC:2.7.1.24]	Shared	0.904072	Shared
adc:FOC79_06175	K07738	Abiotrophia defectiva	<<|<	transcriptional repressor NrdR	-1.11458	-1.22738	<<	<	Brite Hierarchies	Protein families: genetic information processing	Transcription factors	nrdR; transcriptional repressor NrdR	AA Only	0.112794	Shared
adc:FOC79_06185	K11144	Abiotrophia defectiva	<<|<<	primosomal protein DnaI	-1.01918	-1.58528	<<	<<	Brite Hierarchies	Protein families: genetic information processing	DNA replication proteins	dnaI; primosomal protein DnaI	Shared	0.566105	Shared
adc:FOC79_06205	K07284	Abiotrophia defectiva	<<|<	sortase A [EC:3.4.22.70]	-1.64503	-0.988897	<<	<	Brite Hierarchies	Protein families: metabolism	Peptidases and inhibitors	srtA; sortase A [EC:3.4.22.70]	AA Only	0.65613	AA Only
adc:FOC79_06215	K03647	Abiotrophia defectiva	<|<<	protein involved in ribonucleotide reduction	-0.307706	-1.67861	<	<<	Not Included in Pathway or Brite	Other	Other	nrdI; protein involved in ribonucleotide reduction	Hisp Only	1.3709	Hisp Only
adc:FOC79_06235	K00059	Abiotrophia defectiva	<<|<	3-oxoacyl-[acyl-carrier protein] reductase [EC:1.1.1.100]	-1.08454	-1.03049	<<	<	Brite Hierarchies	Protein families: metabolism	Lipid biosynthesis proteins	fabG, OAR1; 3-oxoacyl-[acyl-carrier protein] reductase [EC:1.1.1.100]	AA Only	0.0540558	Shared
adc:FOC79_06240	K02526	Abiotrophia defectiva	<<|<	2-keto-3-deoxygluconate permease	-1.07682	-0.688301	<<	<	Brite Hierarchies	Protein families: signaling, cellular processes	Transporters	kdgT; 2-keto-3-deoxygluconate permease	AA Only	0.388521	Shared
adc:FOC79_06260	K02760	Abiotrophia defectiva	<|<<	cellobiose PTS system EIIB component [EC:2.7.1.196 2.7.1.205]	-0.7177	-2.1966	<	<<	Brite Hierarchies	Protein families: signaling, cellular processes	Transporters	celA, chbB; cellobiose PTS system EIIB component [EC:2.7.1.196 2.7.1.205]	Hisp Only	1.4789	Hisp Only
adc:FOC79_06275	K10440	Abiotrophia defectiva	<|<<	ribose transport system permease protein	-0.500415	-1.37185	<	<<	Brite Hierarchies	Protein families: signaling, cellular processes	Transporters	rbsC; ribose transport system permease protein	Hisp Only	0.871434	Hisp Only
adc:FOC79_06280	K10439	Abiotrophia defectiva	<|<<	ribose transport system substrate-binding protein	-0.610718	-1.59271	<	<<	Brite Hierarchies	Protein families: signaling, cellular processes	Transporters	rbsB; ribose transport system substrate-binding protein	Hisp Only	0.981995	Hisp Only
adc:FOC79_06300	K02073	Abiotrophia defectiva	<|<<	D-methionine transport system substrate-binding protein	-0.485472	-1.55893	<	<<	Brite Hierarchies	Protein families: signaling, cellular processes	Transporters	metQ; D-methionine transport system substrate-binding protein	Hisp Only	1.07346	Hisp Only
adc:FOC79_06330	K03811	Abiotrophia defectiva	<|<<	nicotinamide mononucleotide transporter	-0.67097	-1.2565	<	<<	Brite Hierarchies	Protein families: signaling, cellular processes	Transporters	pnuC; nicotinamide mononucleotide transporter	Hisp Only	0.585528	Hisp Only
adc:FOC79_06335	K03574	Abiotrophia defectiva	<|<<	8-oxo-dGTP diphosphatase [EC:3.6.1.55]	-0.867645	-1.46257	<	<<	Brite Hierarchies	Protein families: genetic information processing	DNA repair and recombination proteins	mutT, NUDT15, MTH2; 8-oxo-dGTP diphosphatase [EC:3.6.1.55]	Hisp Only	0.594924	Hisp Only
adc:FOC79_06370	K11050	Abiotrophia defectiva	<<|<	multidrug/hemolysin transport system ATP-binding protein	-1.26793	-0.868912	<<	<	Brite Hierarchies	Protein families: signaling, cellular processes	Transporters	cylA; multidrug/hemolysin transport system ATP-binding protein	AA Only	0.399015	Shared
adc:FOC79_06395	K14188	Abiotrophia defectiva	<<|<<	D-alanine--poly(phosphoribitol) ligase subunit 2 [EC:6.1.1.13]	-1.23777	-1.90798	<<	<<	Environmental Information Processing	Signal transduction	Two-component system	dltC; D-alanine--poly(phosphoribitol) ligase subunit 2 [EC:6.1.1.13]	Shared	0.670209	Shared
adc:FOC79_06445	K03885	Abiotrophia defectiva	<|<<	NADH:ubiquinone reductase (H+-translocating) [EC:7.1.1.2]	-0.784727	-1.34747	<	<<	Metabolism	Energy metabolism	Oxidative phosphorylation	ndh; NADH:quinone reductase (non-electrogenic) [EC:1.6.5.9]	Hisp Only	0.562747	Hisp Only
adc:FOC79_06465	K02548	Abiotrophia defectiva	<|<<	1,4-dihydroxy-2-naphthoate polyprenyltransferase [EC:2.5.1.74]	-0.62923	-1.43892	<	<<	Metabolism	Metabolism of cofactors and vitamins	Ubiquinone, other terpenoid-quinone biosyn.	menA; 1,4-dihydroxy-2-naphthoate polyprenyltransferase [EC:2.5.1.74]	Hisp Only	0.809694	Hisp Only
adc:FOC79_06535	K00997	Abiotrophia defectiva	<|<<	holo-[acyl-carrier protein] synthase [EC:2.7.8.7]	-0.797033	-1.63647	<	<<	Metabolism	Metabolism of cofactors and vitamins	Pantothenate and CoA biosynthesis	acpS; holo-[acyl-carrier protein] synthase [EC:2.7.8.7]	Hisp Only	0.839438	Hisp Only
adc:FOC79_06540	K01775	Abiotrophia defectiva	<|<<	alanine racemase [EC:5.1.1.1]	-0.686602	-1.61897	<	<<	Metabolism	Metabolism of other amino acids	D-Amino acid metabolism	alr; alanine racemase [EC:5.1.1.1]	Hisp Only	0.932366	Hisp Only
adc:FOC79_06545	K01069	Abiotrophia defectiva	<|<<	hydroxyacylglutathione hydrolase [EC:3.1.2.6]	-0.7728	-2.23169	<	<<	Metabolism	Carbohydrate metabolism	Pyruvate metabolism	gloB, gloC, HAGH; hydroxyacylglutathione hydrolase [EC:3.1.2.6]	Hisp Only	1.45889	Hisp Only
adc:FOC79_06620	K00075	Abiotrophia defectiva	<|<<	UDP-N-acetylmuramate dehydrogenase [EC:1.3.1.98]	-0.681199	-1.47494	<	<<	Metabolism	Carbohydrate metabolism	Amino sugar, nucleotide sugar metabolism	murB; UDP-N-acetylmuramate dehydrogenase [EC:1.3.1.98]	Hisp Only	0.793741	Hisp Only
adc:FOC79_06655	K22278	Abiotrophia defectiva	<|<<	peptidoglycan-N-acetylglucosamine deacetylase [EC:3.5.1.104]	-0.698547	-1.36463	<	<<	Not Included in Pathway or Brite	Other	Other	pgdA; peptidoglycan-N-acetylglucosamine deacetylase [EC:3.5.1.104]	Hisp Only	0.666082	Hisp Only
adc:FOC79_06710	K02759	Abiotrophia defectiva	<|<<	cellobiose PTS system EIIA component [EC:2.7.1.196 2.7.1.205]	-0.49095	-1.79267	<	<<	Brite Hierarchies	Protein families: signaling, cellular processes	Transporters	celC, chbA; cellobiose PTS system EIIA component [EC:2.7.1.196 2.7.1.205]	Hisp Only	1.30172	Hisp Only
adc:FOC79_06730	K01261	Abiotrophia defectiva	<|<<	glutamyl aminopeptidase [EC:3.4.11.7]	-0.577369	-1.37352	<	<<	Brite Hierarchies	Protein families: metabolism	Peptidases and inhibitors	pepA; glutamyl aminopeptidase [EC:3.4.11.7]	Hisp Only	0.796154	Hisp Only
adc:FOC79_06745	K01439	Abiotrophia defectiva	<|<<	succinyl-diaminopimelate desuccinylase [EC:3.5.1.18]	-0.477559	-2.55681	<	<<	Brite Hierarchies	Protein families: metabolism	Peptidases and inhibitors	dapE; succinyl-diaminopimelate desuccinylase [EC:3.5.1.18]	Hisp Only	2.07925	Hisp Only
adc:FOC79_06750	K06201	Abiotrophia defectiva	<|<<	copper homeostasis protein	-0.358521	-1.51702	<	<<	Not Included in Pathway or Brite	Other	Other	cutC; copper homeostasis protein	Hisp Only	1.1585	Hisp Only
adc:FOC79_06775	K18890	Abiotrophia defectiva	<|<<	ATP-binding cassette, subfamily B, multidrug efflux pump	-0.785406	-1.21596	<	<<	Brite Hierarchies	Protein families: signaling, cellular processes	Transporters	mdlB, smdB; ATP-binding cassette, subfamily B, multidrug efflux pump	Hisp Only	0.430557	Shared
adc:FOC79_06785	K01142	Abiotrophia defectiva	<|<<	exodeoxyribonuclease III [EC:3.1.11.2]	-0.653166	-1.38479	<	<<	Brite Hierarchies	Protein families: genetic information processing	DNA repair and recombination proteins	E3.1.11.2, xthA; exodeoxyribonuclease III [EC:3.1.11.2]	Hisp Only	0.731624	Hisp Only
adc:FOC79_06795	K01534	Abiotrophia defectiva	<|<<	Zn2+/Cd2+-exporting ATPase [EC:7.2.2.12 7.2.2.21]	-0.662712	-1.33945	<	<<	Not Included in Pathway or Brite	Other	Other	zntA; Zn2+/Cd2+-exporting ATPase [EC:7.2.2.12 7.2.2.21]	Hisp Only	0.676743	Hisp Only
adc:FOC79_06880	K01129	Abiotrophia defectiva	<|<<	dGTPase [EC:3.1.5.1]	-0.732148	-1.58477	<	<<	Metabolism	Nucleotide metabolism	Purine metabolism	dgt; dGTPase [EC:3.1.5.1]	Hisp Only	0.85262	Hisp Only
adc:FOC79_06890	K02004	Abiotrophia defectiva	<<|<<	putative ABC transport system permease protein	-0.981493	-1.32209	<<	<<	Brite Hierarchies	Protein families: signaling, cellular processes	Transporters	ABC.CD.P; putative ABC transport system permease protein	Shared	0.340598	Shared
adc:FOC79_06895	K02003	Abiotrophia defectiva	<<|<	putative ABC transport system ATP-binding protein	-1.35731	-0.882812	<<	<	Brite Hierarchies	Protein families: signaling, cellular processes	Transporters	ABC.CD.A; putative ABC transport system ATP-binding protein	AA Only	0.474501	Shared
adc:FOC79_07010	K00355	Abiotrophia defectiva	<|<<	NAD(P)H dehydrogenase (quinone) [EC:1.6.5.2]	-0.919761	-1.32292	<	<<	Metabolism	Metabolism of cofactors and vitamins	Ubiquinone, other terpenoid-quinone biosyn.	NQO1; NAD(P)H dehydrogenase (quinone) [EC:1.6.5.2]	Hisp Only	0.403159	Shared
adc:FOC79_07045	K07078	Abiotrophia defectiva	<<|<<	uncharacterized protein	-1.15822	-1.70662	<<	<<	Not Included in Pathway or Brite	Other	Other	K07078; uncharacterized protein	Shared	0.548403	Shared
adc:FOC79_07075	K17686	Abiotrophia defectiva	<|<<	P-type Cu+ transporter [EC:7.2.2.8]	-0.630505	-1.38085	<	<<	Environmental Information Processing	Signal transduction	MAPK signaling pathway - plant	copA, ctpA, ATP7; P-type Cu+ transporter [EC:7.2.2.8]	Hisp Only	0.750348	Hisp Only
adc:FOC79_07080	K07213	Abiotrophia defectiva	<|<<	copper chaperone	-0.712932	-1.52626	<	<<	Organismal Systems	Other	Other	ATOX1, ATX1, copZ, golB; copper chaperone	Hisp Only	0.813332	Hisp Only
adc:FOC79_07110	K01424	Abiotrophia defectiva	<<|<<	L-asparaginase [EC:3.5.1.1]	-1.01267	-1.36929	<<	<<	Metabolism	Amino acid metabolism	Alanine, aspartate, glutamate metabolism	E3.5.1.1, ansA, ansB; L-asparaginase [EC:3.5.1.1]	Shared	0.356618	Shared
adc:FOC79_07125	K03462	Abiotrophia defectiva	<|<<	nicotinamide phosphoribosyltransferase [EC:2.4.2.12]	-0.485883	-1.32342	<	<<	Metabolism	Metabolism of cofactors and vitamins	Nicotinate and nicotinamide metabolism	NAMPT; nicotinamide phosphoribosyltransferase [EC:2.4.2.12]	Hisp Only	0.837536	Hisp Only
adc:FOC79_07175	K04045	Abiotrophia defectiva	<<|<<	molecular chaperone HscC	-0.961132	-1.22345	<<	<<	Brite Hierarchies	Protein families: genetic information processing	Chaperones and folding catalysts	hscC; molecular chaperone HscC	Shared	0.262322	Shared
adc:FOC79_07195	K02078	Abiotrophia defectiva	<|<<	acyl carrier protein	-0.091947	-1.56385	<	<<	Metabolism	Lipid metabolism	Fatty acid biosynthesis	acpP; acyl carrier protein	Hisp Only	1.4719	Hisp Only
adc:FOC79_07205	K00645	Abiotrophia defectiva	<|<<	[acyl-carrier-protein] S-malonyltransferase [EC:2.3.1.39]	-0.484151	-1.74371	<	<<	Brite Hierarchies	Protein families: metabolism	Lipid biosynthesis proteins	fabD, MCAT, MCT1; [acyl-carrier-protein] S-malonyltransferase [EC:2.3.1.39]	Hisp Only	1.25956	Hisp Only
adc:FOC79_07215	K09458	Abiotrophia defectiva	<|<<	3-oxoacyl-[acyl-carrier-protein] synthase II [EC:2.3.1.179]	-0.538743	-1.46397	<	<<	Brite Hierarchies	Protein families: metabolism	Lipid biosynthesis proteins	fabF, OXSM, CEM1; 3-oxoacyl-[acyl-carrier-protein] synthase II [EC:2.3.1.179]	Hisp Only	0.925224	Hisp Only
adc:FOC79_07220	K02160	Abiotrophia defectiva	<|<<	acetyl-CoA carboxylase biotin carboxyl carrier protein	-0.434515	-1.6597	<	<<	Metabolism	Carbohydrate metabolism	Propanoate metabolism	accB, bccP; acetyl-CoA carboxylase biotin carboxyl carrier protein	Hisp Only	1.22518	Hisp Only
adc:FOC79_07225	K02372	Abiotrophia defectiva	<|<<	3-hydroxyacyl-[acyl-carrier-protein] dehydratase [EC:4.2.1.59]	-0.17122	-1.36076	<	<<	Brite Hierarchies	Protein families: metabolism	Lipid biosynthesis proteins	fabZ; 3-hydroxyacyl-[acyl-carrier-protein] dehydratase [EC:4.2.1.59]	Hisp Only	1.18954	Hisp Only
adc:FOC79_07230	K01961	Abiotrophia defectiva	<|<<	acetyl-CoA carboxylase, biotin carboxylase subunit [EC:6.4.1.2 6.3.4.14]	-0.504659	-1.50033	<	<<	Metabolism	Carbohydrate metabolism	Propanoate metabolism	accC; acetyl-CoA carboxylase, biotin carboxylase subunit [EC:6.4.1.2 6.3.4.14]	Hisp Only	0.99567	Hisp Only
adc:FOC79_07240	K01962	Abiotrophia defectiva	<|<<	acetyl-CoA carboxylase carboxyl transferase subunit alpha [EC:6.4.1.2 2.1.3.15]	-0.487304	-1.36993	<	<<	Metabolism	Carbohydrate metabolism	Propanoate metabolism	accA; acetyl-CoA carboxylase carboxyl transferase subunit alpha [EC:6.4.1.2 2.1.3.15]	Hisp Only	0.882627	Hisp Only
adc:FOC79_07325	K07493	Abiotrophia defectiva	<<|<	putative transposase	-1.38491	-0.569444	<<	<	Not Included in Pathway or Brite	Other	Other	K07493; putative transposase	AA Only	0.815469	AA Only
adc:FOC79_07335	K02003	Abiotrophia defectiva	<<|<<	putative ABC transport system ATP-binding protein	-1.04242	-1.73817	<<	<<	Brite Hierarchies	Protein families: signaling, cellular processes	Transporters	ABC.CD.A; putative ABC transport system ATP-binding protein	Shared	0.695749	Shared
adc:FOC79_07340	K02004	Abiotrophia defectiva	<|<<	putative ABC transport system permease protein	-0.703304	-1.3135	<	<<	Brite Hierarchies	Protein families: signaling, cellular processes	Transporters	ABC.CD.P; putative ABC transport system permease protein	Hisp Only	0.610199	Hisp Only
adc:FOC79_07455	K09155	Abiotrophia defectiva	<|<<	uncharacterized protein	-0.663634	-1.62381	<	<<	Not Included in Pathway or Brite	Other	Other	K09155; uncharacterized protein	Hisp Only	0.960178	Hisp Only
adc:FOC79_07480	K01752	Abiotrophia defectiva	<|<<	L-serine dehydratase [EC:4.3.1.17]	-0.641721	-1.34431	<	<<	Metabolism	Amino acid metabolism	Glycine, serine and threonine metabolism	E4.3.1.17, sdaA, sdaB, tdcG; L-serine dehydratase [EC:4.3.1.17]	Hisp Only	0.702592	Hisp Only
adc:FOC79_07500	K03547	Abiotrophia defectiva	<|<<	DNA repair protein SbcD/Mre11	-0.598065	-1.47838	<	<<	Brite Hierarchies	Protein families: genetic information processing	DNA repair and recombination proteins	sbcD, mre11; DNA repair protein SbcD/Mre11	Hisp Only	0.880318	Hisp Only
adc:FOC79_07610	K03078	Abiotrophia defectiva	<|<<	3-dehydro-L-gulonate-6-phosphate decarboxylase [EC:4.1.1.85]	-0.761662	-1.41255	<	<<	Metabolism	Carbohydrate metabolism	Pentose and glucuronate interconversions	ulaD, sgaH, sgbH; 3-dehydro-L-gulonate-6-phosphate decarboxylase [EC:4.1.1.85]	Hisp Only	0.650884	Hisp Only
adc:FOC79_07660	K02243	Abiotrophia defectiva	<<|<<	competence protein ComGA	-1.2706	-1.7473	<<	<<	Brite Hierarchies	Protein families: signaling, cellular processes	Secretion system	comGA; competence protein ComGA	Shared	0.476701	Shared
adc:FOC79_07665	K02244	Abiotrophia defectiva	<<|<	competence protein ComGB	-1.37398	-1.29896	<<	<	Brite Hierarchies	Protein families: signaling, cellular processes	Secretion system	comGB; competence protein ComGB	AA Only	0.0750206	Shared
adc:FOC79_07670	K02245	Abiotrophia defectiva	<<|<<	competence protein ComGC	-1.72366	-1.62872	<<	<<	Brite Hierarchies	Protein families: signaling, cellular processes	Secretion system	comGC; competence protein ComGC	Shared	0.0949355	Shared
adc:FOC79_07675	K02246	Abiotrophia defectiva	<<|<<	competence protein ComGD	-1.54618	-2.42519	<<	<<	Brite Hierarchies	Protein families: signaling, cellular processes	Secretion system	comGD; competence protein ComGD	Shared	0.879008	Shared
adc:FOC79_07685	K02248	Abiotrophia defectiva	<<|<<	competence protein ComGF	-1.08501	-3.00457	<<	<<	Brite Hierarchies	Protein families: signaling, cellular processes	Secretion system	comGF; competence protein ComGF	Shared	1.91956	Shared
adc:FOC79_07700	K01489	Abiotrophia defectiva	<<|<<	cytidine deaminase [EC:3.5.4.5]	-1.11548	-1.7957	<<	<<	Metabolism	Nucleotide metabolism	Pyrimidine metabolism	cdd, CDA; cytidine deaminase [EC:3.5.4.5]	Shared	0.680221	Shared
adc:FOC79_07715	K00975	Abiotrophia defectiva	<|<<	glucose-1-phosphate adenylyltransferase [EC:2.7.7.27]	-0.916647	-1.4209	<	<<	Metabolism	Carbohydrate metabolism	Starch and sucrose metabolism	glgC; glucose-1-phosphate adenylyltransferase [EC:2.7.7.27]	Hisp Only	0.504254	Hisp Only
adc:FOC79_07720	K00975	Abiotrophia defectiva	<|<<	glucose-1-phosphate adenylyltransferase [EC:2.7.7.27]	-1.01413	-1.42899	<	<<	Metabolism	Carbohydrate metabolism	Starch and sucrose metabolism	glgC; glucose-1-phosphate adenylyltransferase [EC:2.7.7.27]	Hisp Only	0.414869	Shared
adc:FOC79_07730	K00688	Abiotrophia defectiva	<|<<	glycogen phosphorylase [EC:2.4.1.1]	-0.812441	-1.52936	<	<<	Metabolism	Carbohydrate metabolism	Starch and sucrose metabolism	PYG, glgP; glycogen phosphorylase [EC:2.4.1.1]	Hisp Only	0.716917	Hisp Only
adc:FOC79_07740	K01696	Abiotrophia defectiva	<<|<	tryptophan synthase beta chain [EC:4.2.1.20]	-1.13758	-0.898297	<<	<	Metabolism	Amino acid metabolism	Phenylalanine, tyrosine, tryptophan biosyn.	trpB; tryptophan synthase beta chain [EC:4.2.1.20]	AA Only	0.239278	Shared
adc:FOC79_07765	K19082	Abiotrophia defectiva	<|<<	two-component system, OmpR family, response regulator protein BraR/BceR	-0.94816	-1.43161	<	<<	Environmental Information Processing	Signal transduction	Two-component system	braR, bceR; two-component system, OmpR family, response regulator protein BraR/BceR	Hisp Only	0.483452	Shared
adc:FOC79_07775	K06199	Abiotrophia defectiva	<|<<	fluoride exporter	-0.746575	-1.66795	<	<<	Brite Hierarchies	Protein families: signaling, cellular processes	Transporters	crcB, FEX; fluoride exporter	Hisp Only	0.921374	Hisp Only
adc:FOC79_07900	K03671	Abiotrophia defectiva	<<|<	thioredoxin 1	-1.19328	-0.149434	<<	<	Brite Hierarchies	Protein families: genetic information processing	Chaperones and folding catalysts	trxA; thioredoxin 1	AA Only	1.04385	AA Only
adc:FOC79_07905	K02108	Abiotrophia defectiva	<|<<	F-type H+-transporting ATPase subunit a	-0.882911	-1.31696	<	<<	Metabolism	Energy metabolism	Oxidative phosphorylation	ATPF0A, atpB; F-type H+-transporting ATPase subunit a	Hisp Only	0.43405	Shared
adc:FOC79_07920	K02113	Abiotrophia defectiva	<|<<	F-type H+-transporting ATPase subunit delta	-0.592687	-1.66828	<	<<	Metabolism	Energy metabolism	Oxidative phosphorylation	ATPF1D, atpH; F-type H+-transporting ATPase subunit delta	Hisp Only	1.0756	Hisp Only
adc:FOC79_07940	K02114	Abiotrophia defectiva	<|<<	F-type H+-transporting ATPase subunit epsilon	-1.10286	-1.84616	<	<<	Metabolism	Energy metabolism	Oxidative phosphorylation	ATPF1E, atpC; F-type H+-transporting ATPase subunit epsilon	Hisp Only	0.743304	Hisp Only
adc:FOC79_07960	K11754	Abiotrophia defectiva	<<|<<	dihydrofolate synthase / folylpolyglutamate synthase [EC:6.3.2.12 6.3.2.17]	-1.06576	-1.62806	<<	<<	Metabolism	Metabolism of cofactors and vitamins	Folate biosynthesis	folC; dihydrofolate synthase / folylpolyglutamate synthase [EC:6.3.2.12 6.3.2.17]	Shared	0.5623	Shared
adc:FOC79_07995	K05847	Abiotrophia defectiva	<<|<<	osmoprotectant transport system ATP-binding protein [EC:7.6.2.9]	-1.05892	-2.08416	<<	<<	Brite Hierarchies	Protein families: signaling, cellular processes	Transporters	opuA; osmoprotectant transport system ATP-binding protein [EC:7.6.2.9]	Shared	1.02525	Shared
adc:FOC79_08000	K05846	Abiotrophia defectiva	<|<<	osmoprotectant transport system permease protein	-0.810692	-1.34955	<	<<	Brite Hierarchies	Protein families: signaling, cellular processes	Transporters	opuBD; osmoprotectant transport system permease protein	Hisp Only	0.538857	Hisp Only
adc:FOC79_08035	K08316	Abiotrophia defectiva	<<|<	16S rRNA (guanine966-N2)-methyltransferase [EC:2.1.1.171]	-1.13668	-0.801616	<<	<	Brite Hierarchies	Protein families: genetic information processing	Ribosome biogenesis	rsmD; 16S rRNA (guanine966-N2)-methyltransferase [EC:2.1.1.171]	AA Only	0.335068	Shared
adc:FOC79_08040	K00954	Abiotrophia defectiva	<|<<	pantetheine-phosphate adenylyltransferase [EC:2.7.7.3]	-0.775447	-1.49484	<	<<	Metabolism	Metabolism of cofactors and vitamins	Pantothenate and CoA biosynthesis	E2.7.7.3A, coaD, kdtB; pantetheine-phosphate adenylyltransferase [EC:2.7.7.3]	Hisp Only	0.719396	Hisp Only
adc:FOC79_08045	K09769	Abiotrophia defectiva	<|<<	uncharacterized protein	-0.545884	-1.47731	<	<<	Metabolism	Nucleotide metabolism	Purine metabolism	ymdB; 2',3'-cyclic-nucleotide 2'-phosphodiesterase [EC:3.1.4.16]	Hisp Only	0.931426	Hisp Only
adc:FOC79_08055	K03572	Abiotrophia defectiva	<|<<	DNA mismatch repair protein MutL	-0.729626	-1.1613	<	<<	Brite Hierarchies	Protein families: genetic information processing	DNA repair and recombination proteins	mutL; DNA mismatch repair protein MutL	Hisp Only	0.431673	Shared
adc:FOC79_08070	K03551	Abiotrophia defectiva	<|<<	holliday junction DNA helicase RuvB [EC:3.6.4.12]	-0.393633	-1.54416	<	<<	Brite Hierarchies	Protein families: genetic information processing	DNA repair and recombination proteins	ruvB; holliday junction DNA helicase RuvB [EC:5.6.2.4]	Hisp Only	1.15052	Hisp Only
adc:FOC79_08075	K07568	Abiotrophia defectiva	<|<<	S-adenosylmethionine:tRNA ribosyltransferase-isomerase [EC:2.4.99.17]	-0.792968	-1.5384	<	<<	Brite Hierarchies	Protein families: genetic information processing	Transfer RNA biogenesis	queA; S-adenosylmethionine:tRNA ribosyltransferase-isomerase [EC:2.4.99.17]	Hisp Only	0.745432	Hisp Only
adc:FOC79_08125	K00847	Abiotrophia defectiva	<|<<	fructokinase [EC:2.7.1.4]	-0.75976	-1.5454	<	<<	Metabolism	Carbohydrate metabolism	Starch and sucrose metabolism	E2.7.1.4, scrK; fructokinase [EC:2.7.1.4]	Hisp Only	0.785638	Hisp Only
adc:FOC79_08150	K00383	Abiotrophia defectiva	<<|<	glutathione reductase (NADPH) [EC:1.8.1.7]	-1.04472	-1.23164	<<	<	Metabolism	Metabolism of other amino acids	Glutathione metabolism	GSR, gor; glutathione reductase (NADPH) [EC:1.8.1.7]	AA Only	0.186921	Shared
adc:FOC79_08160	K01071	Abiotrophia defectiva	<|<<	medium-chain acyl-[acyl-carrier-protein] hydrolase [EC:3.1.2.21]	-0.615681	-1.36376	<	<<	Brite Hierarchies	Protein families: metabolism	Lipid biosynthesis proteins	MCH; medium-chain acyl-[acyl-carrier-protein] hydrolase [EC:3.1.2.21]	Hisp Only	0.748075	Hisp Only
adc:FOC79_08170	K03466	Abiotrophia defectiva	<|<<	DNA segregation ATPase FtsK/SpoIIIE, S-DNA-T family	-0.645368	-1.24977	<	<<	Brite Hierarchies	Protein families: genetic information processing	Chromosome and associated proteins	ftsK, spoIIIE; DNA segregation ATPase FtsK/SpoIIIE, S-DNA-T family	Hisp Only	0.604401	Hisp Only
adc:FOC79_08180	K18692	Abiotrophia defectiva	<|<<	ATP-dependent RNA helicase CshB [EC:3.6.4.13]	-0.900164	-1.44383	<	<<	Brite Hierarchies	Protein families: genetic information processing	Ribosome biogenesis	cshB; ATP-dependent RNA helicase CshB [EC:3.6.4.13]	Hisp Only	0.543666	Hisp Only
adc:FOC79_08220	K02237	Abiotrophia defectiva	<<|>	competence protein ComEA	-1.29708	0.195063	<<	>	Brite Hierarchies	Protein families: signaling, cellular processes	Secretion system	comEA; competence protein ComEA	AA Only	1.49215	AA Only
adc:FOC79_08230	K02238	Abiotrophia defectiva	<<|<	competence protein ComEC	-1.67428	-1.36419	<<	<	Brite Hierarchies	Protein families: signaling, cellular processes	Secretion system	comEC; competence protein ComEC	AA Only	0.310085	Shared
adc:FOC79_08250	K05366	Abiotrophia defectiva	<|<<	penicillin-binding protein 1A [EC:2.4.1.129 3.4.16.4]	-0.777729	-1.29948	<	<<	Brite Hierarchies	Protein families: metabolism	Glycosyltransferases	mrcA; penicillin-binding protein 1A [EC:2.4.1.129 3.4.16.4]	Hisp Only	0.521752	Hisp Only
adc:FOC79_08255	K03700	Abiotrophia defectiva	<|<<	recombination protein U	-0.535437	-1.36443	<	<<	Brite Hierarchies	Protein families: genetic information processing	DNA repair and recombination proteins	recU; recombination protein U	Hisp Only	0.828995	Hisp Only
adc:FOC79_08260	K06196	Abiotrophia defectiva	<<|<	cytochrome c-type biogenesis protein	-1.14567	-0.980126	<<	<	Brite Hierarchies	Protein families: signaling, cellular processes	Transporters	ccdA; cytochrome c-type biogenesis protein	AA Only	0.16554	Shared
adc:FOC79_08270	K12267	Abiotrophia defectiva	<|<<	peptide methionine sulfoxide reductase msrA/msrB [EC:1.8.4.11 1.8.4.12]	-0.55791	-1.8705	<	<<	Not Included in Pathway or Brite	Other	Other	msrAB; peptide methionine sulfoxide reductase msrA/msrB [EC:1.8.4.11 1.8.4.12]	Hisp Only	1.31259	Hisp Only
adc:FOC79_08305	K01878	Abiotrophia defectiva	<|<<	glycyl-tRNA synthetase alpha chain [EC:6.1.1.14]	-0.863149	-1.24508	<	<<	Brite Hierarchies	Protein families: genetic information processing	Transfer RNA biogenesis	glyQ; glycyl-tRNA synthetase alpha chain [EC:6.1.1.14]	Hisp Only	0.381928	Shared
adc:FOC79_08340	K07462	Abiotrophia defectiva	<|<<	single-stranded-DNA-specific exonuclease [EC:3.1.-.-]	-0.648184	-1.36246	<	<<	Brite Hierarchies	Protein families: genetic information processing	DNA repair and recombination proteins	recJ; single-stranded-DNA-specific exonuclease [EC:3.1.-.-]	Hisp Only	0.714271	Hisp Only
adc:FOC79_08375	K00806	Abiotrophia defectiva	<|<<	undecaprenyl diphosphate synthase [EC:2.5.1.31]	-0.570241	-1.39673	<	<<	Metabolism	Metabolism of terpenoids and polyketides	Terpenoid backbone biosynthesis	uppS; undecaprenyl diphosphate synthase [EC:2.5.1.31]	Hisp Only	0.826487	Hisp Only
adc:FOC79_08380	K00981	Abiotrophia defectiva	<<|<	phosphatidate cytidylyltransferase [EC:2.7.7.41]	-1.16912	-0.810423	<<	<	Metabolism	Lipid metabolism	Glycerophospholipid metabolism	E2.7.7.41, CDS1, CDS2, cdsA; phosphatidate cytidylyltransferase [EC:2.7.7.41]	AA Only	0.358697	Shared
adc:FOC79_08390	K03763	Abiotrophia defectiva	<|<<	DNA polymerase III subunit alpha, Gram-positive type [EC:2.7.7.7]	-0.922289	-1.2655	<	<<	Brite Hierarchies	Protein families: genetic information processing	DNA repair and recombination proteins	polC; DNA polymerase III subunit alpha, Gram-positive type [EC:2.7.7.7]	Hisp Only	0.34321	Shared
adc:FOC79_08410	K17836	Abiotrophia defectiva	<<|<	beta-lactamase class A [EC:3.5.2.6]	-1.3778	-1.22715	<<	<	Brite Hierarchies	Protein families: signaling, cellular processes	Antimicrobial resistance genes	penP; beta-lactamase class A [EC:3.5.2.6]	AA Only	0.150655	Shared
adc:FOC79_08420	K01448	Abiotrophia defectiva	<|<<	N-acetylmuramoyl-L-alanine amidase [EC:3.5.1.28]	-0.774271	-1.40263	<	<<	Brite Hierarchies	Protein families: genetic information processing	Chromosome and associated proteins	amiABC; N-acetylmuramoyl-L-alanine amidase [EC:3.5.1.28]	Hisp Only	0.628357	Hisp Only
adc:FOC79_08425	K01892	Abiotrophia defectiva	<<|<	histidyl-tRNA synthetase [EC:6.1.1.21]	-1.33671	-0.826247	<<	<	Brite Hierarchies	Protein families: genetic information processing	Transfer RNA biogenesis	HARS, hisS; histidyl-tRNA synthetase [EC:6.1.1.21]	AA Only	0.510461	AA Only
adc:FOC79_08435	K09773	Abiotrophia defectiva	<|<<	[pyruvate, water dikinase]-phosphate phosphotransferase / [pyruvate, water dikinase] kinase [EC:2.7.4.28 2.7.11.33]	-0.546974	-1.57723	<	<<	Not Included in Pathway or Brite	Other	Other	ppsR; [pyruvate, water dikinase]-phosphate phosphotransferase / [pyruvate, water dikinase] kinase [EC:2.7.4.28 2.7.11.33]	Hisp Only	1.03025	Hisp Only
adc:FOC79_08440	K02076	Abiotrophia defectiva	<<|<	Fur family transcriptional regulator, zinc uptake regulator	-1.12606	-1.08454	<<	<	Brite Hierarchies	Protein families: genetic information processing	Transcription factors	zurR, zur; Fur family transcriptional regulator, zinc uptake regulator	AA Only	0.0415148	Shared
adc:FOC79_08455	K09022	Abiotrophia defectiva	<|<<	2-iminobutanoate/2-iminopropanoate deaminase [EC:3.5.99.10]	-0.846364	-1.57665	<	<<	Not Included in Pathway or Brite	Other	Other	ridA, tdcF, RIDA; 2-iminobutanoate/2-iminopropanoate deaminase [EC:3.5.99.10]	Hisp Only	0.730283	Hisp Only
adc:FOC79_08465	K06217	Abiotrophia defectiva	<<|<<	phosphate starvation-inducible protein PhoH and related proteins	-1.19053	-1.40559	<<	<<	Not Included in Pathway or Brite	Other	Other	phoH, phoL; phosphate starvation-inducible protein PhoH and related proteins	Shared	0.215062	Shared
adc:FOC79_08480	K00901	Abiotrophia defectiva	<<|<	diacylglycerol kinase (ATP) [EC:2.7.1.107]	-1.23456	-1.01651	<<	<	Metabolism	Lipid metabolism	Glycerophospholipid metabolism	dgkA, DGK; diacylglycerol kinase (ATP) [EC:2.7.1.107]	AA Only	0.218051	Shared
adc:FOC79_08485	K03595	Abiotrophia defectiva	<|<<	GTPase	-0.868636	-1.53334	<	<<	Brite Hierarchies	Protein families: genetic information processing	Ribosome biogenesis	era, ERAL1; GTPase	Hisp Only	0.664708	Hisp Only
adc:FOC79_08525	K03101	Abiotrophia defectiva	<<|<	signal peptidase II [EC:3.4.23.36]	-1.3802	-0.282491	<<	<	Brite Hierarchies	Protein families: metabolism	Peptidases and inhibitors	lspA; signal peptidase II [EC:3.4.23.36]	AA Only	1.09771	AA Only
adc:FOC79_08550	K21064	Abiotrophia defectiva	<<|<	5-amino-6-(5-phospho-D-ribitylamino)uracil phosphatase [EC:3.1.3.104]	-1.09176	-1.30112	<<	<	Metabolism	Metabolism of cofactors and vitamins	Riboflavin metabolism	ycsE, yitU, ywtE; 5-amino-6-(5-phospho-D-ribitylamino)uracil phosphatase [EC:3.1.3.104]	AA Only	0.209356	Shared
adc:FOC79_08565	K03695	Abiotrophia defectiva	<<|<	ATP-dependent Clp protease ATP-binding subunit ClpB	-1.1224	-1.21031	<<	<	Brite Hierarchies	Protein families: genetic information processing	Chaperones and folding catalysts	clpB; ATP-dependent Clp protease ATP-binding subunit ClpB	AA Only	0.0879026	Shared
adc:FOC79_08620	K02838	Abiotrophia defectiva	<|<<	ribosome recycling factor	-0.487001	-1.4005	<	<<	Brite Hierarchies	Protein families: genetic information processing	Translation factors	frr, MRRF, RRF; ribosome recycling factor	Hisp Only	0.913496	Hisp Only
adc:FOC79_08640	K07742	Abiotrophia defectiva	<<|<	uncharacterized protein	-1.14924	-1.10911	<<	<	Not Included in Pathway or Brite	Other	Other	ylxR; uncharacterized protein	AA Only	0.0401305	Shared
adc:FOC79_08650	K02519	Abiotrophia defectiva	<|<<	translation initiation factor IF-2	-0.740095	-1.5166	<	<<	Brite Hierarchies	Protein families: genetic information processing	Translation factors	infB, MTIF2; translation initiation factor IF-2	Hisp Only	0.776503	Hisp Only
adc:FOC79_08665	K03177	Abiotrophia defectiva	<|<<	tRNA pseudouridine55 synthase [EC:5.4.99.25]	-0.824581	-1.4062	<	<<	Brite Hierarchies	Protein families: genetic information processing	Transfer RNA biogenesis	truB, PUS4, TRUB1; tRNA pseudouridine55 synthase [EC:5.4.99.25]	Hisp Only	0.581617	Hisp Only
adc:FOC79_08670	K11753	Abiotrophia defectiva	<|<<	riboflavin kinase / FMN adenylyltransferase [EC:2.7.1.26 2.7.7.2]	-0.747879	-1.41492	<	<<	Metabolism	Metabolism of cofactors and vitamins	Riboflavin metabolism	ribF; riboflavin kinase / FMN adenylyltransferase [EC:2.7.1.26 2.7.7.2]	Hisp Only	0.667039	Hisp Only
adc:FOC79_09010	K18369	Abiotrophia defectiva	<|<<	alcohol dehydrogenase [EC:1.1.1.-]	-0.704585	-1.65226	<	<<	Metabolism	Carbohydrate metabolism	Butanoate metabolism	adh2; alcohol dehydrogenase [EC:1.1.1.-]	Hisp Only	0.947679	Hisp Only
adc:FOC79_09015	K12410	Abiotrophia defectiva	<|<<	NAD-dependent deacetylase [EC:2.3.1.286]	-0.714133	-1.78033	<	<<	Metabolism	Metabolism of cofactors and vitamins	Nicotinate and nicotinamide metabolism	npdA; NAD-dependent deacetylase [EC:2.3.1.286]	Hisp Only	1.06619	Hisp Only
adc:FOC79_09050	K07260	Abiotrophia defectiva	<|<<	zinc D-Ala-D-Ala carboxypeptidase [EC:3.4.17.14]	-0.923919	-1.8079	<	<<	Brite Hierarchies	Protein families: metabolism	Peptidases and inhibitors	vanY; zinc D-Ala-D-Ala carboxypeptidase [EC:3.4.17.14]	Hisp Only	0.883976	Hisp Only
adc:FOC79_09060	K07052	Abiotrophia defectiva	<|<<	uncharacterized protein	-0.622781	-2.10197	<	<<	Brite Hierarchies	Protein families: metabolism	Peptidases and inhibitors	K07052; CAAX protease family protein	Hisp Only	1.47919	Hisp Only
adc:FOC79_09065	K01126	Abiotrophia defectiva	<<|<	glycerophosphoryl diester phosphodiesterase [EC:3.1.4.46]	-1.06458	-0.794328	<<	<	Metabolism	Lipid metabolism	Glycerophospholipid metabolism	E3.1.4.46, glpQ, ugpQ; glycerophosphoryl diester phosphodiesterase [EC:3.1.4.46]	AA Only	0.270252	Shared
adc:FOC79_09175	K03654	Abiotrophia defectiva	<|<<	ATP-dependent DNA helicase RecQ [EC:3.6.4.12]	-0.824488	-1.67672	<	<<	Brite Hierarchies	Protein families: genetic information processing	DNA repair and recombination proteins	recQ; ATP-dependent DNA helicase RecQ [EC:5.6.2.4]	Hisp Only	0.852228	Hisp Only
adc:FOC79_09190	K01419	Abiotrophia defectiva	<|<<	ATP-dependent HslUV protease, peptidase subunit HslV [EC:3.4.25.2]	-0.597345	-1.35869	<	<<	Brite Hierarchies	Protein families: metabolism	Peptidases and inhibitors	hslV, clpQ; ATP-dependent HslUV protease, peptidase subunit HslV [EC:3.4.25.2]	Hisp Only	0.761345	Hisp Only
adc:FOC79_09195	K03733	Abiotrophia defectiva	<<|<	integrase/recombinase XerC	-1.11168	-1.27441	<<	<	Brite Hierarchies	Protein families: genetic information processing	Chromosome and associated proteins	xerC; integrase/recombinase XerC	AA Only	0.162721	Shared
adc:FOC79_09205	K04096	Abiotrophia defectiva	<<|<	DNA processing protein	-1.2952	-0.623021	<<	<	Not Included in Pathway or Brite	Other	Other	smf; DNA processing protein	AA Only	0.672179	AA Only
adc:FOC79_09225	K02172	Abiotrophia defectiva	<<|<	bla regulator protein blaR1	-1.15412	-1.22714	<<	<	Brite Hierarchies	Protein families: metabolism	Peptidases and inhibitors	blaR1; bla regulator protein blaR1	AA Only	0.0730219	Shared
adc:FOC79_09230	K02171	Abiotrophia defectiva	<|<<	BlaI family transcriptional regulator, penicillinase repressor	-0.559365	-1.35404	<	<<	Brite Hierarchies	Protein families: genetic information processing	Transcription factors	blaI; BlaI family transcriptional regulator, penicillinase repressor	Hisp Only	0.794676	Hisp Only
adc:FOC79_09240	K14540	Abiotrophia defectiva	<|<<	ribosome biogenesis GTPase A	-0.61007	-1.31959	<	<<	Brite Hierarchies	Protein families: genetic information processing	Ribosome biogenesis	rbgA; ribosome biogenesis GTPase A	Hisp Only	0.70952	Hisp Only
adc:FOC79_09255	K03784	Abiotrophia defectiva	<<|<	purine-nucleoside phosphorylase [EC:2.4.2.1]	-1.15066	-1.06968	<<	<	Metabolism	Nucleotide metabolism	Purine metabolism	deoD; purine-nucleoside phosphorylase [EC:2.4.2.1]	AA Only	0.0809887	Shared
adc:FOC79_09295	K15984	Abiotrophia defectiva	<|<<	16S rRNA (guanine1516-N2)-methyltransferase [EC:2.1.1.242]	-0.554367	-1.90144	<	<<	Brite Hierarchies	Protein families: genetic information processing	Ribosome biogenesis	rsmJ; 16S rRNA (guanine1516-N2)-methyltransferase [EC:2.1.1.242]	Hisp Only	1.34707	Hisp Only
adc:FOC79_09315	K03116	Abiotrophia defectiva	<<|<	sec-independent protein translocase protein TatA	-1.18454	-1.04476	<<	<	Brite Hierarchies	Protein families: signaling, cellular processes	Secretion system	tatA; sec-independent protein translocase protein TatA	AA Only	0.139782	Shared
adc:FOC79_09320	K03118	Abiotrophia defectiva	<<|<<	sec-independent protein translocase protein TatC	-1.31751	-1.63301	<<	<<	Brite Hierarchies	Protein families: signaling, cellular processes	Secretion system	tatC; sec-independent protein translocase protein TatC	Shared	0.315501	Shared
adc:FOC79_09330	K16301	Abiotrophia defectiva	<<|<	deferrochelatase/peroxidase EfeB [EC:1.11.1.-]	-1.52029	-0.812197	<<	<	Brite Hierarchies	Protein families: signaling, cellular processes	Transporters	efeB; deferrochelatase/peroxidase EfeB [EC:1.11.1.-]	AA Only	0.708095	AA Only
adc:FOC79_09350	K00560	Abiotrophia defectiva	<|<<	thymidylate synthase [EC:2.1.1.45]	-0.727196	-1.43599	<	<<	Metabolism	Nucleotide metabolism	Pyrimidine metabolism	thyA, TYMS; thymidylate synthase [EC:2.1.1.45]	Hisp Only	0.70879	Hisp Only
adc:FOC79_09355	K15738	Abiotrophia defectiva	<<|<	ABC transport system ATP-binding/permease protein	-1.05784	-0.82	<<	<	Brite Hierarchies	Protein families: signaling, cellular processes	Transporters	uup; ABC transport system ATP-binding/permease protein	AA Only	0.237845	Shared
adc:FOC79_09405	K06207	Abiotrophia defectiva	<|<<	GTP-binding protein	-0.941788	-1.33166	<	<<	Not Included in Pathway or Brite	Other	Other	typA, bipA; GTP-binding protein	Hisp Only	0.389871	Shared
adc:FOC79_09420	K00762	Abiotrophia defectiva	<<|<<	orotate phosphoribosyltransferase [EC:2.4.2.10]	-1.43773	-1.53459	<<	<<	Metabolism	Nucleotide metabolism	Pyrimidine metabolism	pyrE; orotate phosphoribosyltransferase [EC:2.4.2.10]	Shared	0.0968556	Shared
adc:FOC79_09425	K01591	Abiotrophia defectiva	<|<<	orotidine-5'-phosphate decarboxylase [EC:4.1.1.23]	-0.979772	-1.62909	<	<<	Metabolism	Nucleotide metabolism	Pyrimidine metabolism	pyrF; orotidine-5'-phosphate decarboxylase [EC:4.1.1.23]	Hisp Only	0.649318	Hisp Only
adc:FOC79_09430	K01955	Abiotrophia defectiva	<<|<<	carbamoyl-phosphate synthase large subunit [EC:6.3.5.5]	-1.11341	-1.74511	<<	<<	Metabolism	Nucleotide metabolism	Pyrimidine metabolism	carB, CPA2; carbamoyl-phosphate synthase large subunit [EC:6.3.5.5]	Shared	0.631692	Shared
adc:FOC79_09435	K01956	Abiotrophia defectiva	<<|<	carbamoyl-phosphate synthase small subunit [EC:6.3.5.5]	-1.22778	-1.01618	<<	<	Metabolism	Nucleotide metabolism	Pyrimidine metabolism	carA, CPA1; carbamoyl-phosphate synthase small subunit [EC:6.3.5.5]	AA Only	0.211595	Shared
adc:FOC79_09445	K00609	Abiotrophia defectiva	<|<<	aspartate carbamoyltransferase catalytic subunit [EC:2.1.3.2]	-0.973756	-2.46965	<	<<	Metabolism	Nucleotide metabolism	Pyrimidine metabolism	pyrB, PYR2; aspartate carbamoyltransferase catalytic subunit [EC:2.1.3.2]	Hisp Only	1.49589	Hisp Only
adt:APT56_07020	K13892	Achromobacter denitrificans USDA-ARS-USMARC-56712	>|>>	glutathione transport system ATP-binding protein	1.34658	35.3866	>	>>	Brite Hierarchies	Protein families: signaling, cellular processes	Transporters	gsiA; glutathione transport system ATP-binding protein	Hisp Only	34.0401	Hisp Only
afd:Alfi_2324	K01952	Alistipes finegoldii DSM 17242	>|>>	phosphoribosylformylglycinamidine synthase [EC:6.3.5.3]	1.05213	4.0802	>	>>	Metabolism	Nucleotide metabolism	Purine metabolism	PFAS, purL; phosphoribosylformylglycinamidine synthase [EC:6.3.5.3]	Hisp Only	3.02807	Hisp Only
afd:Alfi_3143	K03671	Alistipes finegoldii DSM 17242	>>|>	thioredoxin 1	2.11061	1.07104	>>	>	Brite Hierarchies	Protein families: genetic information processing	Chaperones and folding catalysts	trxA; thioredoxin 1	AA Only	1.03957	AA Only
agu:AS4_05120	K06217	Acinetobacter guillouiae	>|<<	phosphate starvation-inducible protein PhoH and related proteins	0.261097	-10.7459	>	<<	Not Included in Pathway or Brite	Other	Other	phoH, phoL; phosphate starvation-inducible protein PhoH and related proteins	Hisp Only	11.007	Hisp Only
agu:AS4_36990	K03529	Acinetobacter guillouiae	>>|>>	chromosome segregation protein	18.0555	4.06856	>>	>>	Brite Hierarchies	Protein families: genetic information processing	Chromosome and associated proteins	smc; chromosome segregation protein	Shared	13.9869	Shared
ahe:Arch_1643	K10112	Arcanobacterium haemolyticum	>>|>	multiple sugar transport system ATP-binding protein	4.13743	0.852641	>>	>	Brite Hierarchies	Protein families: signaling, cellular processes	Transporters	msmX, msmK, malK, sugC, ggtA, msiK; multiple sugar transport system ATP-binding protein [EC:7.5.2.-]	AA Only	3.28479	AA Only
ahw:NCTC11636_00035	K03310	Actinomyces howellii	>|>>	alanine or glycine:cation symporter, AGCS family	1.06954	1.4621	>	>>	Not Included in Pathway or Brite	Other	Other	TC.AGCS; alanine or glycine:cation symporter, AGCS family	Hisp Only	0.392558	Shared
ahw:NCTC11636_00036	K03310	Actinomyces howellii	>|>>	alanine or glycine:cation symporter, AGCS family	0.318084	1.47508	>	>>	Not Included in Pathway or Brite	Other	Other	TC.AGCS; alanine or glycine:cation symporter, AGCS family	Hisp Only	1.15699	Hisp Only
ahw:NCTC11636_00058	K03553	Actinomyces howellii	>>|>	recombination protein RecA	1.25265	0.618932	>>	>	Brite Hierarchies	Protein families: genetic information processing	DNA repair and recombination proteins	recA; recombination protein RecA	AA Only	0.63372	AA Only
ahw:NCTC11636_00067	K02027	Actinomyces howellii	>|>>	multiple sugar transport system substrate-binding protein	0.366761	1.48895	>	>>	Brite Hierarchies	Protein families: signaling, cellular processes	Transporters	ABC.MS.S; multiple sugar transport system substrate-binding protein	Hisp Only	1.12219	Hisp Only
ahw:NCTC11636_00096	K00057	Actinomyces howellii	>|>>	glycerol-3-phosphate dehydrogenase (NAD(P)+) [EC:1.1.1.94]	0.455595	1.65584	>	>>	Metabolism	Lipid metabolism	Glycerophospholipid metabolism	gpsA; glycerol-3-phosphate dehydrogenase (NAD(P)+) [EC:1.1.1.94]	Hisp Only	1.20025	Hisp Only
ahw:NCTC11636_00162	K01869	Actinomyces howellii	>>|>	leucyl-tRNA synthetase [EC:6.1.1.4]	1.08931	0.615991	>>	>	Brite Hierarchies	Protein families: genetic information processing	Transfer RNA biogenesis	LARS, leuS; leucyl-tRNA synthetase [EC:6.1.1.4]	AA Only	0.473319	Shared
ahw:NCTC11636_00179	K01658	Actinomyces howellii	>>|>	anthranilate synthase component II [EC:4.1.3.27]	1.49485	1.33081	>>	>	Metabolism	Amino acid metabolism	Phenylalanine, tyrosine, tryptophan biosyn.	trpG; anthranilate synthase component II [EC:4.1.3.27]	AA Only	0.164039	Shared
ahw:NCTC11636_00240	K00658	Actinomyces howellii	>>|>	2-oxoglutarate dehydrogenase E2 component (dihydrolipoamide succinyltransferase) [EC:2.3.1.61]	1.18434	0.658451	>>	>	Metabolism	Amino acid metabolism	Lysine degradation	DLST, sucB; 2-oxoglutarate dehydrogenase E2 component (dihydrolipoamide succinyltransferase) [EC:2.3.1.61]	AA Only	0.525888	AA Only
ahw:NCTC11636_00257	K01214	Actinomyces howellii	>>|>	isoamylase [EC:3.2.1.68]	1.18941	0.565018	>>	>	Metabolism	Carbohydrate metabolism	Starch and sucrose metabolism	ISA, treX; isoamylase [EC:3.2.1.68]	AA Only	0.62439	AA Only
ahw:NCTC11636_00269	K06215	Actinomyces howellii	<<|<	pyridoxal 5'-phosphate synthase pdxS subunit [EC:4.3.3.6]	-1.79135	-0.125583	<<	<	Metabolism	Metabolism of cofactors and vitamins	Vitamin B6 metabolism	pdxS, pdx1; pyridoxal 5'-phosphate synthase pdxS subunit [EC:4.3.3.6]	AA Only	1.66577	AA Only
ahw:NCTC11636_00277	K03072	Actinomyces howellii	>>|>	preprotein translocase subunit SecD	1.3403	0.20494	>>	>	Brite Hierarchies	Protein families: signaling, cellular processes	Secretion system	secD; preprotein translocase subunit SecD	AA Only	1.13536	AA Only
ahw:NCTC11636_00290	K05592	Actinomyces howellii	>>|>	ATP-dependent RNA helicase DeaD [EC:3.6.4.13]	1.26423	0.152128	>>	>	Brite Hierarchies	Protein families: genetic information processing	Ribosome biogenesis	deaD, cshA; ATP-dependent RNA helicase DeaD [EC:3.6.4.13]	AA Only	1.1121	AA Only
ahw:NCTC11636_00294	K01876	Actinomyces howellii	>>|>>	aspartyl-tRNA synthetase [EC:6.1.1.12]	1.3221	1.51648	>>	>>	Brite Hierarchies	Protein families: genetic information processing	Transfer RNA biogenesis	DARS2, aspS; aspartyl-tRNA synthetase [EC:6.1.1.12]	Shared	0.194382	Shared
ahw:NCTC11636_00300	K01872	Actinomyces howellii	>>|>	alanyl-tRNA synthetase [EC:6.1.1.7]	1.38993	0.917334	>>	>	Brite Hierarchies	Protein families: genetic information processing	Transfer RNA biogenesis	AARS, alaS; alanyl-tRNA synthetase [EC:6.1.1.7]	AA Only	0.472591	Shared
ahw:NCTC11636_00362	K03118	Actinomyces howellii	>>|>	sec-independent protein translocase protein TatC	1.31053	0.987435	>>	>	Brite Hierarchies	Protein families: signaling, cellular processes	Secretion system	tatC; sec-independent protein translocase protein TatC	AA Only	0.323099	Shared
ahw:NCTC11636_00378	K03306	Actinomyces howellii	>>|>	inorganic phosphate transporter, PiT family	1.08394	1.01355	>>	>	Not Included in Pathway or Brite	Other	Other	TC.PIT; inorganic phosphate transporter, PiT family	AA Only	0.0703966	Shared
ahw:NCTC11636_00379	K04044	Actinomyces howellii	>>|>>	molecular chaperone HscA	1.65119	1.45744	>>	>>	Brite Hierarchies	Protein families: genetic information processing	Chaperones and folding catalysts	hscA; molecular chaperone HscA	Shared	0.193751	Shared
ahw:NCTC11636_00419	K00134	Actinomyces howellii	>>|>	glyceraldehyde 3-phosphate dehydrogenase [EC:1.2.1.12]	1.71993	0.619318	>>	>	Brite Hierarchies	Protein families: signaling, cellular processes	Exosome	GAPDH, gapA; glyceraldehyde 3-phosphate dehydrogenase (phosphorylating) [EC:1.2.1.12]	AA Only	1.10062	AA Only
ahw:NCTC11636_00430	K00963	Actinomyces howellii	<<|<	UTP--glucose-1-phosphate uridylyltransferase [EC:2.7.7.9]	-1.03866	-1.04137	<<	<	Metabolism	Carbohydrate metabolism	Starch and sucrose metabolism	UGP2, galU, galF; UTP--glucose-1-phosphate uridylyltransferase [EC:2.7.7.9]	AA Only	0.00271496	Shared
ahw:NCTC11636_00438	K01478	Actinomyces howellii	<<|>	arginine deiminase [EC:3.5.3.6]	-1.19194	0.0224423	<<	>	Metabolism	Amino acid metabolism	Arginine biosynthesis	arcA; arginine deiminase [EC:3.5.3.6]	AA Only	1.21438	AA Only
ahw:NCTC11636_00439	K03758	Actinomyces howellii	<<|<	arginine:ornithine antiporter / lysine permease	-1.3691	-0.501734	<<	<	Brite Hierarchies	Protein families: signaling, cellular processes	Transporters	arcD, lysl, lysP; arginine:ornithine antiporter / lysine permease	AA Only	0.867371	AA Only
ahw:NCTC11636_00448	K22010	Actinomyces howellii	>>|>>	two-component system, response regulator PdtaR	1.3143	1.45852	>>	>>	Brite Hierarchies	Protein families: signaling, cellular processes	Two-component system	pdtaR; two-component system, response regulator PdtaR	Shared	0.144211	Shared
ahw:NCTC11636_00452	K00265	Actinomyces howellii	>>|>	glutamate synthase (NADPH) large chain [EC:1.4.1.13]	4.58441	1.56302	>>	>	Brite Hierarchies	Protein families: metabolism	Peptidases and inhibitors	gltB; glutamate synthase (NADPH) large chain [EC:1.4.1.13]	AA Only	3.02139	AA Only
ahw:NCTC11636_00454	K01609	Actinomyces howellii	>>|>>	indole-3-glycerol phosphate synthase [EC:4.1.1.48]	1.39296	1.95213	>>	>>	Metabolism	Amino acid metabolism	Phenylalanine, tyrosine, tryptophan biosyn.	trpC; indole-3-glycerol phosphate synthase [EC:4.1.1.48]	Shared	0.55917	Shared
ahw:NCTC11636_00462	K13571	Actinomyces howellii	>>|>	proteasome accessory factor A [EC:6.3.1.19]	1.5712	1.02223	>>	>	Brite Hierarchies	Protein families: genetic information processing	Proteasome	pafA; proteasome accessory factor A [EC:6.3.1.19]	AA Only	0.548966	AA Only
ahw:NCTC11636_00463	K13570	Actinomyces howellii	>>|>	prokaryotic ubiquitin-like protein Pup	2.18179	1.1748	>>	>	Brite Hierarchies	Protein families: genetic information processing	Ubiquitin system	pup; prokaryotic ubiquitin-like protein Pup	AA Only	1.00699	AA Only
ahw:NCTC11636_00507	K01681	Actinomyces howellii	>|>>	aconitate hydratase [EC:4.2.1.3]	0.949411	1.35571	>	>>	Metabolism	Carbohydrate metabolism	Glyoxylate and dicarboxylate metabolism	ACO, acnA; aconitate hydratase [EC:4.2.1.3]	Hisp Only	0.406301	Shared
ahw:NCTC11636_00545	K01626	Actinomyces howellii	>>|>>	3-deoxy-7-phosphoheptulonate synthase [EC:2.5.1.54]	1.18247	1.51973	>>	>>	Metabolism	Amino acid metabolism	Phenylalanine, tyrosine, tryptophan biosyn.	E2.5.1.54, aroF, aroG, aroH; 3-deoxy-7-phosphoheptulonate synthase [EC:2.5.1.54]	Shared	0.337263	Shared
ahw:NCTC11636_00549	K00655	Actinomyces howellii	>>|>	1-acyl-sn-glycerol-3-phosphate acyltransferase [EC:2.3.1.51]	1.36517	1.00525	>>	>	Metabolism	Lipid metabolism	Glycerophospholipid metabolism	plsC; 1-acyl-sn-glycerol-3-phosphate acyltransferase [EC:2.3.1.51]	AA Only	0.359919	Shared
ahw:NCTC11636_00550	K02342	Actinomyces howellii	>>|>	DNA polymerase III subunit epsilon [EC:2.7.7.7]	1.32543	1.08336	>>	>	Brite Hierarchies	Protein families: genetic information processing	DNA repair and recombination proteins	dnaQ; DNA polymerase III subunit epsilon [EC:2.7.7.7]	AA Only	0.242075	Shared
ahw:NCTC11636_00552	K04564	Actinomyces howellii	>>|>	superoxide dismutase, Fe-Mn family [EC:1.15.1.1]	1.61812	1.12908	>>	>	Cellular Processes	Transport and catabolism	Peroxisome	SOD2; superoxide dismutase, Fe-Mn family [EC:1.15.1.1]	AA Only	0.489034	Shared
ahw:NCTC11636_00561	K02013	Actinomyces howellii	>|>>	iron complex transport system ATP-binding protein [EC:7.2.2.-]	0.235181	1.7457	>	>>	Brite Hierarchies	Protein families: signaling, cellular processes	Transporters	ABC.FEV.A; iron complex transport system ATP-binding protein [EC:7.2.2.-]	Hisp Only	1.51052	Hisp Only
ahw:NCTC11636_00581	K07042	Actinomyces howellii	>|>>	probable rRNA maturation factor	1.10136	1.53262	>	>>	Brite Hierarchies	Protein families: genetic information processing	Ribosome biogenesis	ybeY, yqfG; probable rRNA maturation factor	Hisp Only	0.43126	Shared
ahw:NCTC11636_00617	K07054	Actinomyces howellii	<<|<	uncharacterized protein	-1.43913	-0.759368	<<	<	Not Included in Pathway or Brite	Other	Other	K07054; uncharacterized protein	AA Only	0.679758	AA Only
ahw:NCTC11636_00639	K02026	Actinomyces howellii	>>|>	multiple sugar transport system permease protein	2.12924	1.36643	>>	>	Brite Hierarchies	Protein families: signaling, cellular processes	Transporters	ABC.MS.P1; multiple sugar transport system permease protein	AA Only	0.762804	AA Only
ahw:NCTC11636_00640	K02025	Actinomyces howellii	>>|>>	multiple sugar transport system permease protein	1.53562	1.72995	>>	>>	Brite Hierarchies	Protein families: signaling, cellular processes	Transporters	ABC.MS.P; multiple sugar transport system permease protein	Shared	0.194334	Shared
ahw:NCTC11636_00641	K02027	Actinomyces howellii	>>|>	multiple sugar transport system substrate-binding protein	2.30571	1.28371	>>	>	Brite Hierarchies	Protein families: signaling, cellular processes	Transporters	ABC.MS.S; multiple sugar transport system substrate-binding protein	AA Only	1.022	AA Only
ahw:NCTC11636_00644	K01937	Actinomyces howellii	>>|>	CTP synthase [EC:6.3.4.2]	1.16307	1.11528	>>	>	Metabolism	Nucleotide metabolism	Pyrimidine metabolism	pyrG, CTPS; CTP synthase [EC:6.3.4.2]	AA Only	0.047782	Shared
ahw:NCTC11636_00669	K00930	Actinomyces howellii	>>|>	acetylglutamate kinase [EC:2.7.2.8]	1.29641	1.0118	>>	>	Metabolism	Amino acid metabolism	Arginine biosynthesis	argB; acetylglutamate kinase [EC:2.7.2.8]	AA Only	0.284611	Shared
ahw:NCTC11636_00715	K03654	Actinomyces howellii	>>|>>	ATP-dependent DNA helicase RecQ [EC:3.6.4.12]	1.23977	1.60532	>>	>>	Brite Hierarchies	Protein families: genetic information processing	DNA repair and recombination proteins	recQ; ATP-dependent DNA helicase RecQ [EC:5.6.2.4]	Shared	0.36555	Shared
ahw:NCTC11636_00729	K03531	Actinomyces howellii	>>|>	cell division protein FtsZ	1.11219	0.465476	>>	>	Brite Hierarchies	Protein families: signaling, cellular processes	Prokaryotic defense system	ftsZ; cell division protein FtsZ	AA Only	0.64671	AA Only
ahw:NCTC11636_00734	K01925	Actinomyces howellii	>>|>	UDP-N-acetylmuramoylalanine--D-glutamate ligase [EC:6.3.2.9]	1.16198	1.2931	>>	>	Metabolism	Metabolism of other amino acids	D-Amino acid metabolism	murD; UDP-N-acetylmuramoylalanine--D-glutamate ligase [EC:6.3.2.9]	AA Only	0.131115	Shared
ahw:NCTC11636_00743	K02346	Actinomyces howellii	>>|>	DNA polymerase IV [EC:2.7.7.7]	1.47616	1.19557	>>	>	Brite Hierarchies	Protein families: genetic information processing	DNA repair and recombination proteins	dinB; DNA polymerase IV [EC:2.7.7.7]	AA Only	0.280589	Shared
ahw:NCTC11636_00749	K01714	Actinomyces howellii	>>|>	4-hydroxy-tetrahydrodipicolinate synthase [EC:4.3.3.7]	1.43879	1.07635	>>	>	Metabolism	Amino acid metabolism	Lysine biosynthesis	dapA; 4-hydroxy-tetrahydrodipicolinate synthase [EC:4.3.3.7]	AA Only	0.362443	Shared
ahw:NCTC11636_00754	K00962	Actinomyces howellii	>>|>	polyribonucleotide nucleotidyltransferase [EC:2.7.7.8]	1.71672	0.453767	>>	>	Brite Hierarchies	Protein families: genetic information processing	Transfer RNA biogenesis	pnp, PNPT1; polyribonucleotide nucleotidyltransferase [EC:2.7.7.8]	AA Only	1.26295	AA Only
ahw:NCTC11636_00764	K02600	Actinomyces howellii	>>|>	transcription termination/antitermination protein NusA	1.15719	0.919756	>>	>	Brite Hierarchies	Protein families: genetic information processing	Ribosome biogenesis	nusA; transcription termination/antitermination protein NusA	AA Only	0.23743	Shared
ahw:NCTC11636_00810	K03110	Actinomyces howellii	>>|>	fused signal recognition particle receptor	1.25951	0.748231	>>	>	Brite Hierarchies	Protein families: signaling, cellular processes	Secretion system	ftsY; fused signal recognition particle receptor	AA Only	0.511276	AA Only
ahw:NCTC11636_00819	K11754	Actinomyces howellii	>>|>	dihydrofolate synthase / folylpolyglutamate synthase [EC:6.3.2.12 6.3.2.17]	1.28163	0.851607	>>	>	Metabolism	Metabolism of cofactors and vitamins	Folate biosynthesis	folC; dihydrofolate synthase / folylpolyglutamate synthase [EC:6.3.2.12 6.3.2.17]	AA Only	0.430024	Shared
ahw:NCTC11636_00872	K00705	Actinomyces howellii	>>|>	4-alpha-glucanotransferase [EC:2.4.1.25]	1.15999	0.445078	>>	>	Metabolism	Carbohydrate metabolism	Starch and sucrose metabolism	malQ; 4-alpha-glucanotransferase [EC:2.4.1.25]	AA Only	0.71491	AA Only
ahw:NCTC11636_00877	K02836	Actinomyces howellii	>>|>	peptide chain release factor 2	1.20977	0.331154	>>	>	Brite Hierarchies	Protein families: genetic information processing	Translation factors	prfB; peptide chain release factor 2	AA Only	0.878614	AA Only
ahw:NCTC11636_00884	K12511	Actinomyces howellii	>|>>	tight adherence protein C	0.917503	1.78576	>	>>	Brite Hierarchies	Protein families: signaling, cellular processes	Secretion system	tadC; tight adherence protein C	Hisp Only	0.868257	Hisp Only
ahw:NCTC11636_00913	K01262	Actinomyces howellii	>>|>	Xaa-Pro aminopeptidase [EC:3.4.11.9]	1.41464	0.974992	>>	>	Brite Hierarchies	Protein families: metabolism	Peptidases and inhibitors	pepP; Xaa-Pro aminopeptidase [EC:3.4.11.9]	AA Only	0.439646	Shared
ahw:NCTC11636_00919	K03593	Actinomyces howellii	>>|>	ATP-binding protein involved in chromosome partitioning	1.51356	0.857805	>>	>	Brite Hierarchies	Protein families: genetic information processing	Chromosome and associated proteins	mrp, NUBPL; ATP-binding protein involved in chromosome partitioning	AA Only	0.655759	AA Only
ahw:NCTC11636_00975	K07503	Actinomyces howellii	>>|>	endonuclease [EC:3.1.-.-]	1.51111	0.87217	>>	>	Not Included in Pathway or Brite	Other	Other	nucS; endonuclease [EC:3.1.-.-]	AA Only	0.638937	AA Only
ahw:NCTC11636_00980	K02112	Actinomyces howellii	>>|>	F-type H+/Na+-transporting ATPase subunit beta [EC:7.1.2.2 7.2.2.1]	1.57441	0.737294	>>	>	Metabolism	Energy metabolism	Oxidative phosphorylation	ATPF1B, atpD; F-type H+/Na+-transporting ATPase subunit beta [EC:7.1.2.2 7.2.2.1]	AA Only	0.837117	AA Only
ahw:NCTC11636_00981	K02115	Actinomyces howellii	>>|>>	F-type H+-transporting ATPase subunit gamma	1.53731	1.52487	>>	>>	Metabolism	Energy metabolism	Oxidative phosphorylation	ATPF1G, atpG; F-type H+-transporting ATPase subunit gamma	Shared	0.012449	Shared
ahw:NCTC11636_00982	K02111	Actinomyces howellii	>>|>>	F-type H+/Na+-transporting ATPase subunit alpha [EC:7.1.2.2 7.2.2.1]	1.43153	1.9897	>>	>>	Metabolism	Energy metabolism	Oxidative phosphorylation	ATPF1A, atpA; F-type H+/Na+-transporting ATPase subunit alpha [EC:7.1.2.2 7.2.2.1]	Shared	0.558165	Shared
ahw:NCTC11636_01028	K06609	Actinomyces howellii	>|>>	MFS transporter, SP family, major inositol transporter	1.03259	1.44516	>	>>	Brite Hierarchies	Protein families: signaling, cellular processes	Transporters	iolT; MFS transporter, SP family, major inositol transporter	Hisp Only	0.412579	Shared
ahw:NCTC11636_01042	K03336	Actinomyces howellii	>>|>>	3D-(3,5/4)-trihydroxycyclohexane-1,2-dione acylhydrolase (decyclizing) [EC:3.7.1.22]	1.26016	1.57671	>>	>>	Metabolism	Carbohydrate metabolism	Inositol phosphate metabolism	iolD; 3D-(3,5/4)-trihydroxycyclohexane-1,2-dione acylhydrolase (decyclizing) [EC:3.7.1.22]	Shared	0.316559	Shared
ahw:NCTC11636_01043	K03337	Actinomyces howellii	>|>>	5-deoxy-glucuronate isomerase [EC:5.3.1.30]	0.97437	2.05132	>	>>	Metabolism	Carbohydrate metabolism	Inositol phosphate metabolism	iolB; 5-deoxy-glucuronate isomerase [EC:5.3.1.30]	Hisp Only	1.07695	Hisp Only
ahw:NCTC11636_01045	K03338	Actinomyces howellii	>|>>	5-dehydro-2-deoxygluconokinase [EC:2.7.1.92]	0.95196	1.47523	>	>>	Metabolism	Carbohydrate metabolism	Inositol phosphate metabolism	iolC; 5-dehydro-2-deoxygluconokinase [EC:2.7.1.92]	Hisp Only	0.523266	Hisp Only
ahw:NCTC11636_01072	K00241	Actinomyces howellii	>>|>>	succinate dehydrogenase / fumarate reductase, cytochrome b subunit	1.83959	1.57055	>>	>>	Metabolism	Energy metabolism	Oxidative phosphorylation	sdhC, frdC; succinate dehydrogenase cytochrome b subunit	Shared	0.269034	Shared
ahw:NCTC11636_01080	K00867	Actinomyces howellii	>|>>	type I pantothenate kinase [EC:2.7.1.33]	1.07317	1.47672	>	>>	Metabolism	Metabolism of cofactors and vitamins	Pantothenate and CoA biosynthesis	coaA; type I pantothenate kinase [EC:2.7.1.33]	Hisp Only	0.403546	Shared
ahw:NCTC11636_01085	K02871	Actinomyces howellii	>>|>	large subunit ribosomal protein L13	1.83259	0.715249	>>	>	Genetic Information Processing	Translation	Ribosome	RP-L13, MRPL13, rplM; large subunit ribosomal protein L13	AA Only	1.11734	AA Only
ahw:NCTC11636_01087	K00886	Actinomyces howellii	>|>>	polyphosphate glucokinase [EC:2.7.1.63]	0.702162	1.54565	>	>>	Metabolism	Carbohydrate metabolism	Amino sugar, nucleotide sugar metabolism	ppgK; polyphosphate glucokinase [EC:2.7.1.63]	Hisp Only	0.843489	Hisp Only
ahw:NCTC11636_01091	K02948	Actinomyces howellii	>>|>	small subunit ribosomal protein S11	1.1807	0.0462061	>>	>	Genetic Information Processing	Translation	Ribosome	RP-S11, MRPS11, rpsK; small subunit ribosomal protein S11	AA Only	1.13449	AA Only
ahw:NCTC11636_01101	K02988	Actinomyces howellii	>>|>	small subunit ribosomal protein S5	1.37725	0.416498	>>	>	Genetic Information Processing	Translation	Ribosome	RP-S5, MRPS5, rpsE; small subunit ribosomal protein S5	AA Only	0.960755	AA Only
ahw:NCTC11636_01103	K02933	Actinomyces howellii	>>|>	large subunit ribosomal protein L6	1.91474	0.496171	>>	>	Genetic Information Processing	Translation	Ribosome	RP-L6, MRPL6, rplF; large subunit ribosomal protein L6	AA Only	1.41857	AA Only
ahw:NCTC11636_01106	K02931	Actinomyces howellii	>>|>	large subunit ribosomal protein L5	1.90043	0.543821	>>	>	Genetic Information Processing	Translation	Ribosome	RP-L5, MRPL5, rplE; large subunit ribosomal protein L5	AA Only	1.35661	AA Only
ahw:NCTC11636_01110	K02904	Actinomyces howellii	>>|>	large subunit ribosomal protein L29	1.98034	0.852482	>>	>	Genetic Information Processing	Translation	Ribosome	RP-L29, rpmC; large subunit ribosomal protein L29	AA Only	1.12786	AA Only
ahw:NCTC11636_01113	K02890	Actinomyces howellii	>>|>	large subunit ribosomal protein L22	1.64681	0.694823	>>	>	Genetic Information Processing	Translation	Ribosome	RP-L22, MRPL22, rplV; large subunit ribosomal protein L22	AA Only	0.951982	AA Only
ahw:NCTC11636_01139	K03043	Actinomyces howellii	>>|>	DNA-directed RNA polymerase subunit beta [EC:2.7.7.6]	1.1793	0.242516	>>	>	Brite Hierarchies	Protein families: genetic information processing	DNA repair and recombination proteins	rpoB; DNA-directed RNA polymerase subunit beta [EC:2.7.7.6]	AA Only	0.936781	AA Only
ahw:NCTC11636_01167	K03499	Actinomyces howellii	>>|>	trk system potassium uptake protein	1.24582	1.08859	>>	>	Brite Hierarchies	Protein families: signaling, cellular processes	Transporters	trkA, ktrA, ktrC; trk/ktr system potassium uptake protein	AA Only	0.157226	Shared
ahw:NCTC11636_01174	K02026	Actinomyces howellii	<|>>	multiple sugar transport system permease protein	-0.155889	1.8992	<	>>	Brite Hierarchies	Protein families: signaling, cellular processes	Transporters	ABC.MS.P1; multiple sugar transport system permease protein	Hisp Only	2.05509	Hisp Only
ahw:NCTC11636_01175	K02025	Actinomyces howellii	>|>>	multiple sugar transport system permease protein	0.205211	1.88548	>	>>	Brite Hierarchies	Protein families: signaling, cellular processes	Transporters	ABC.MS.P; multiple sugar transport system permease protein	Hisp Only	1.68027	Hisp Only
ahw:NCTC11636_01176	K02027	Actinomyces howellii	<|>>	multiple sugar transport system substrate-binding protein	-0.171599	2.99937	<	>>	Brite Hierarchies	Protein families: signaling, cellular processes	Transporters	ABC.MS.S; multiple sugar transport system substrate-binding protein	Hisp Only	3.17097	Hisp Only
ahw:NCTC11636_01182	K01804	Actinomyces howellii	<|>>	L-arabinose isomerase [EC:5.3.1.4]	-0.0865943	2.07672	<	>>	Metabolism	Carbohydrate metabolism	Pentose and glucuronate interconversions	araA; L-arabinose isomerase [EC:5.3.1.4]	Hisp Only	2.16331	Hisp Only
ahw:NCTC11636_01208	K04485	Actinomyces howellii	>>|>	DNA repair protein RadA/Sms	1.29542	0.959488	>>	>	Brite Hierarchies	Protein families: genetic information processing	DNA repair and recombination proteins	radA, sms; DNA repair protein RadA/Sms	AA Only	0.335928	Shared
ahw:NCTC11636_01209	K07067	Actinomyces howellii	>>|>	diadenylate cyclase [EC:2.7.7.85]	1.45544	0.910774	>>	>	Not Included in Pathway or Brite	Other	Other	disA; diadenylate cyclase [EC:2.7.7.85]	AA Only	0.544669	AA Only
ahw:NCTC11636_01215	K02440	Actinomyces howellii	<|>>	glycerol uptake facilitator protein	-0.535756	3.41568	<	>>	Brite Hierarchies	Protein families: signaling, cellular processes	Transporters	GLPF; glycerol uptake facilitator protein	Hisp Only	3.95143	Hisp Only
ahw:NCTC11636_01257	K01006	Actinomyces howellii	>>|>	pyruvate, orthophosphate dikinase [EC:2.7.9.1]	1.17902	0.602658	>>	>	Metabolism	Carbohydrate metabolism	Pyruvate metabolism	ppdK; pyruvate, orthophosphate dikinase [EC:2.7.9.1]	AA Only	0.576366	AA Only
ahw:NCTC11636_01283	K23258	Actinomyces howellii	>>|>	8-oxo-(d)GTP phosphatase [EC:3.6.1.69]	1.09613	1.11751	>>	>	Brite Hierarchies	Protein families: genetic information processing	DNA repair and recombination proteins	mutT1; 8-oxo-(d)GTP phosphatase [EC:3.6.1.69]	AA Only	0.0213794	Shared
ahw:NCTC11636_01389	K02770	Actinomyces howellii	>>|>	fructose PTS system EIIBC or EIIC component [EC:2.7.1.202]	1.09007	0.916985	>>	>	Brite Hierarchies	Protein families: signaling, cellular processes	Transporters	fruA; fructose PTS system EIIBC or EIIC component [EC:2.7.1.202]	AA Only	0.173089	Shared
ahw:NCTC11636_01394	K00262	Actinomyces howellii	>>|>	glutamate dehydrogenase (NADP+) [EC:1.4.1.4]	1.14064	0.137616	>>	>	Metabolism	Energy metabolism	Nitrogen metabolism	E1.4.1.4, gdhA; glutamate dehydrogenase (NADP+) [EC:1.4.1.4]	AA Only	1.00303	AA Only
ahw:NCTC11636_01420	K13057	Actinomyces howellii	>>|>	trehalose synthase [EC:2.4.1.245]	1.27026	1.30753	>>	>	Metabolism	Carbohydrate metabolism	Starch and sucrose metabolism	treT; trehalose synthase [EC:2.4.1.245]	AA Only	0.037268	Shared
ahw:NCTC11636_01442	K19285	Actinomyces howellii	>>|>	FMN reductase (NADPH) [EC:1.5.1.38]	1.23335	1.00323	>>	>	Metabolism	Metabolism of cofactors and vitamins	Riboflavin metabolism	nfrA1; FMN reductase (NADPH) [EC:1.5.1.38]	AA Only	0.230114	Shared
ahw:NCTC11636_01454	K07114	Actinomyces howellii	>|>>	Ca-activated chloride channel homolog	0.37347	1.48932	>	>>	Brite Hierarchies	Protein families: signaling, cellular processes	Transporters	yfbK; Ca-activated chloride channel homolog	Hisp Only	1.11585	Hisp Only
ahw:NCTC11636_01458	K03924	Actinomyces howellii	>>|>	MoxR-like ATPase [EC:3.6.3.-]	1.39234	0.76381	>>	>	Not Included in Pathway or Brite	Other	Other	moxR; MoxR-like ATPase [EC:3.6.3.-]	AA Only	0.628534	AA Only
ahw:NCTC11636_01541	K20459	Actinomyces howellii	<<|<	lantibiotic transport system ATP-binding protein	-1.3476	-0.478538	<<	<	Brite Hierarchies	Protein families: signaling, cellular processes	Transporters	nukF, mcdF, sboF; lantibiotic transport system ATP-binding protein	AA Only	0.869058	AA Only
ahw:NCTC11636_01551	K14155	Actinomyces howellii	>|>>	cysteine-S-conjugate beta-lyase [EC:4.4.1.13]	0.618521	1.27567	>	>>	Metabolism	Amino acid metabolism	Cysteine and methionine metabolism	patB, malY; cysteine-S-conjugate beta-lyase [EC:4.4.1.13]	Hisp Only	0.657147	Hisp Only
ahw:NCTC11636_01565	K01191	Actinomyces howellii	>|>>	alpha-mannosidase [EC:3.2.1.24]	0.270416	1.60794	>	>>	Metabolism	Glycan biosynthesis and metabolism	Other glycan degradation	MAN2C1; alpha-mannosidase [EC:3.2.1.24]	Hisp Only	1.33752	Hisp Only
ahw:NCTC11636_01569	K04761	Actinomyces howellii	>>|>	LysR family transcriptional regulator, hydrogen peroxide-inducible genes activator	1.4613	0.923802	>>	>	Brite Hierarchies	Protein families: genetic information processing	Transcription factors	oxyR; LysR family transcriptional regulator, hydrogen peroxide-inducible genes activator	AA Only	0.537495	AA Only
ahw:NCTC11636_01640	K17686	Actinomyces howellii	>>|>	P-type Cu+ transporter [EC:7.2.2.8]	1.46244	0.969645	>>	>	Environmental Information Processing	Signal transduction	MAPK signaling pathway - plant	copA, ctpA, ATP7; P-type Cu+ transporter [EC:7.2.2.8]	AA Only	0.492791	Shared
ahw:NCTC11636_01661	K11744	Actinomyces howellii	>|>>	AI-2 transport protein TqsA	1.08737	1.65833	>	>>	Not Included in Pathway or Brite	Other	Other	tqsA; AI-2 transport protein TqsA	Hisp Only	0.570952	Hisp Only
ahw:NCTC11636_01667	K07173	Actinomyces howellii	>>|>	S-ribosylhomocysteine lyase [EC:4.4.1.21]	1.86365	0.468561	>>	>	Metabolism	Amino acid metabolism	Cysteine and methionine metabolism	luxS; S-ribosylhomocysteine lyase [EC:4.4.1.21]	AA Only	1.39509	AA Only
ahw:NCTC11636_01691	K12132	Actinomyces howellii	>>|>>	eukaryotic-like serine/threonine-protein kinase [EC:2.7.11.1]	1.58106	1.47723	>>	>>	Brite Hierarchies	Protein families: metabolism	Protein kinases	prkC, stkP; eukaryotic-like serine/threonine-protein kinase [EC:2.7.11.1]	Shared	0.103837	Shared
ahw:NCTC11636_01708	K02338	Actinomyces howellii	>>|>	DNA polymerase III subunit beta [EC:2.7.7.7]	1.37965	0.615206	>>	>	Brite Hierarchies	Protein families: genetic information processing	DNA repair and recombination proteins	dnaN; DNA polymerase III subunit beta [EC:2.7.7.7]	AA Only	0.764448	AA Only
ahw:NCTC11636_01713	K03217	Actinomyces howellii	>>|>	YidC/Oxa1 family membrane protein insertase	1.41994	0.979862	>>	>	Brite Hierarchies	Protein families: signaling, cellular processes	Secretion system	yidC, spoIIIJ, OXA1, ccfA; YidC/Oxa1 family membrane protein insertase	AA Only	0.440073	Shared
ahw:NCTC11636_01731	K00058	Actinomyces howellii	>>|>	D-3-phosphoglycerate dehydrogenase / 2-oxoglutarate reductase [EC:1.1.1.95 1.1.1.399]	1.33103	0.745535	>>	>	Metabolism	Energy metabolism	Methane metabolism	serA, PHGDH; D-3-phosphoglycerate dehydrogenase / 2-oxoglutarate reductase [EC:1.1.1.95 1.1.1.399]	AA Only	0.585498	AA Only
ahw:NCTC11636_01733	K12308	Actinomyces howellii	>|>>	beta-galactosidase [EC:3.2.1.23]	0.428955	2.00521	>	>>	Metabolism	Carbohydrate metabolism	Galactose metabolism	bgaB, lacA; beta-galactosidase [EC:3.2.1.23]	Hisp Only	1.57626	Hisp Only
ahw:NCTC11636_01751	K03111	Actinomyces howellii	<<|<	single-strand DNA-binding protein	-1.23222	-0.208774	<<	<	Brite Hierarchies	Protein families: genetic information processing	DNA repair and recombination proteins	ssb; single-strand DNA-binding protein	AA Only	1.02345	AA Only
ahw:NCTC11636_01756	K02314	Actinomyces howellii	>>|>	replicative DNA helicase [EC:3.6.4.12]	2.20357	0.556481	>>	>	Brite Hierarchies	Protein families: genetic information processing	DNA replication proteins	dnaB; replicative DNA helicase [EC:5.6.2.3]	AA Only	1.64708	AA Only
ahw:NCTC11636_01816	K02283	Actinomyces howellii	<<|>	pilus assembly protein CpaF [EC:7.4.2.8]	-1.52675	0.238523	<<	>	Brite Hierarchies	Protein families: signaling, cellular processes	Secretion system	cpaF, tadA; pilus assembly protein CpaF [EC:7.4.2.8]	AA Only	1.76528	AA Only
ahw:NCTC11636_01817	K12510	Actinomyces howellii	<<|<	tight adherence protein B	-1.54195	-0.426632	<<	<	Brite Hierarchies	Protein families: signaling, cellular processes	Secretion system	tadB; tight adherence protein B	AA Only	1.11532	AA Only
ahw:NCTC11636_01824	K03466	Actinomyces howellii	<<|<	DNA segregation ATPase FtsK/SpoIIIE, S-DNA-T family	-1.45936	-0.550517	<<	<	Brite Hierarchies	Protein families: genetic information processing	Chromosome and associated proteins	ftsK, spoIIIE; DNA segregation ATPase FtsK/SpoIIIE, S-DNA-T family	AA Only	0.908845	AA Only
ahw:NCTC11636_01843	K02071	Actinomyces howellii	>>|>	D-methionine transport system ATP-binding protein	1.83564	1.33129	>>	>	Brite Hierarchies	Protein families: signaling, cellular processes	Transporters	metN; D-methionine transport system ATP-binding protein	AA Only	0.504349	AA Only
ahw:NCTC11636_01875	K03671	Actinomyces howellii	<<|<	thioredoxin 1	-1.84518	-0.511156	<<	<	Brite Hierarchies	Protein families: genetic information processing	Chaperones and folding catalysts	trxA; thioredoxin 1	AA Only	1.33402	AA Only
ahw:NCTC11636_01901	K10914	Actinomyces howellii	>>|>	CRP/FNR family transcriptional regulator, cyclic AMP receptor protein	1.2873	0.937487	>>	>	Brite Hierarchies	Protein families: genetic information processing	Transcription factors	crp; CRP/FNR family transcriptional regulator, cyclic AMP receptor protein	AA Only	0.349814	Shared
ahw:NCTC11636_01914	K04756	Actinomyces howellii	>>|>	lipoyl-dependent peroxiredoxin subunit D [EC:1.11.1.28]	1.31603	1.01852	>>	>	Not Included in Pathway or Brite	Other	Other	ahpD; lipoyl-dependent peroxiredoxin subunit D [EC:1.11.1.28]	AA Only	0.297513	Shared
ahw:NCTC11636_01938	K00943	Actinomyces howellii	>|>>	dTMP kinase [EC:2.7.4.9]	0.55352	1.44995	>	>>	Metabolism	Nucleotide metabolism	Pyrimidine metabolism	tmk, DTYMK; dTMP kinase [EC:2.7.4.9]	Hisp Only	0.89643	Hisp Only
ahw:NCTC11636_01945	K01834	Actinomyces howellii	>>|>	2,3-bisphosphoglycerate-dependent phosphoglycerate mutase [EC:5.4.2.11]	1.22344	0.443276	>>	>	Metabolism	Energy metabolism	Methane metabolism	PGAM, gpmA; 2,3-bisphosphoglycerate-dependent phosphoglycerate mutase [EC:5.4.2.11]	AA Only	0.780163	AA Only
ahw:NCTC11636_02003	K21636	Actinomyces howellii	>>|>	ribonucleoside-triphosphate reductase (formate) [EC:1.1.98.6]	1.56085	0.647611	>>	>	Metabolism	Nucleotide metabolism	Purine metabolism	nrdD; ribonucleoside-triphosphate reductase (formate) [EC:1.1.98.6]	AA Only	0.913242	AA Only
ahw:NCTC11636_02011	K16329	Actinomyces howellii	>>|>	pseudouridylate synthase [EC:4.2.1.70]	1.93835	1.51541	>>	>	Metabolism	Nucleotide metabolism	Pyrimidine metabolism	psuG; pseudouridylate synthase [EC:4.2.1.70]	AA Only	0.422944	Shared
ahw:NCTC11636_02020	K03687	Actinomyces howellii	>>|>	molecular chaperone GrpE	1.57792	0.776424	>>	>	Brite Hierarchies	Protein families: genetic information processing	Chaperones and folding catalysts	GRPE; molecular chaperone GrpE	AA Only	0.801495	AA Only
ahw:NCTC11636_02021	K03686	Actinomyces howellii	>>|>	molecular chaperone DnaJ	1.29211	0.490228	>>	>	Brite Hierarchies	Protein families: genetic information processing	Chaperones and folding catalysts	dnaJ; molecular chaperone DnaJ	AA Only	0.801878	AA Only
ahw:NCTC11636_02025	K01322	Actinomyces howellii	>>|>>	prolyl oligopeptidase [EC:3.4.21.26]	1.82985	2.23964	>>	>>	Brite Hierarchies	Protein families: metabolism	Peptidases and inhibitors	PREP; prolyl oligopeptidase [EC:3.4.21.26]	Shared	0.40979	Shared
ahw:NCTC11636_02029	K03695	Actinomyces howellii	>>|>	ATP-dependent Clp protease ATP-binding subunit ClpB	1.0118	0.848705	>>	>	Brite Hierarchies	Protein families: genetic information processing	Chaperones and folding catalysts	clpB; ATP-dependent Clp protease ATP-binding subunit ClpB	AA Only	0.163093	Shared
ahw:NCTC11636_02045	K01883	Actinomyces howellii	>>|>	cysteinyl-tRNA synthetase [EC:6.1.1.16]	1.28792	0.661485	>>	>	Brite Hierarchies	Protein families: genetic information processing	Transfer RNA biogenesis	CARS, cysS; cysteinyl-tRNA synthetase [EC:6.1.1.16]	AA Only	0.62644	AA Only
ahw:NCTC11636_02058	K10112	Actinomyces howellii	>>|>	multiple sugar transport system ATP-binding protein	1.27028	0.572167	>>	>	Brite Hierarchies	Protein families: signaling, cellular processes	Transporters	msmX, msmK, malK, sugC, ggtA, msiK; multiple sugar transport system ATP-binding protein [EC:7.5.2.-]	AA Only	0.698109	AA Only
ahw:NCTC11636_02063	K03648	Actinomyces howellii	>>|>	uracil-DNA glycosylase [EC:3.2.2.27]	1.26874	0.699874	>>	>	Brite Hierarchies	Protein families: genetic information processing	DNA repair and recombination proteins	UNG, UDG; uracil-DNA glycosylase [EC:3.2.2.27]	AA Only	0.568863	AA Only
ahw:NCTC11636_02135	K02528	Actinomyces howellii	>>|>>	16S rRNA (adenine1518-N6/adenine1519-N6)-dimethyltransferase [EC:2.1.1.182]	1.21617	1.57541	>>	>>	Brite Hierarchies	Protein families: genetic information processing	Ribosome biogenesis	ksgA; 16S rRNA (adenine1518-N6/adenine1519-N6)-dimethyltransferase [EC:2.1.1.182]	Shared	0.359241	Shared
ahw:NCTC11636_02145	K03924	Actinomyces howellii	>>|>	MoxR-like ATPase [EC:3.6.3.-]	0.992998	0.894894	>>	>	Not Included in Pathway or Brite	Other	Other	moxR; MoxR-like ATPase [EC:3.6.3.-]	AA Only	0.0981035	Shared
ahw:NCTC11636_02150	K17103	Actinomyces howellii	>>|>	CDP-diacylglycerol---serine O-phosphatidyltransferase [EC:2.7.8.8]	1.35839	1.33904	>>	>	Metabolism	Lipid metabolism	Glycerophospholipid metabolism	CHO1, pssA; CDP-diacylglycerol---serine O-phosphatidyltransferase [EC:2.7.8.8]	AA Only	0.0193493	Shared
ahw:NCTC11636_02177	K01524	Actinomyces howellii	>>|>>	exopolyphosphatase / guanosine-5'-triphosphate,3'-diphosphate pyrophosphatase [EC:3.6.1.11 3.6.1.40]	1.1192	1.35851	>>	>>	Metabolism	Nucleotide metabolism	Purine metabolism	ppx-gppA; exopolyphosphatase / guanosine-5'-triphosphate,3'-diphosphate pyrophosphatase [EC:3.6.1.11 3.6.1.40]	Shared	0.239304	Shared
ahw:NCTC11636_02180	K02897	Actinomyces howellii	>>|>	large subunit ribosomal protein L25	1.51049	1.09757	>>	>	Genetic Information Processing	Translation	Ribosome	RP-L25, rplY; large subunit ribosomal protein L25	AA Only	0.412921	Shared
ahw:NCTC11636_02277	K00674	Actinomyces howellii	>>|>	2,3,4,5-tetrahydropyridine-2,6-dicarboxylate N-succinyltransferase [EC:2.3.1.117]	1.38497	0.886117	>>	>	Metabolism	Amino acid metabolism	Lysine biosynthesis	dapD; 2,3,4,5-tetrahydropyridine-2,6-dicarboxylate N-succinyltransferase [EC:2.3.1.117]	AA Only	0.498854	Shared
ahw:NCTC11636_02293	K03183	Actinomyces howellii	>>|>	demethylmenaquinone methyltransferase / 2-methoxy-6-polyprenyl-1,4-benzoquinol methylase [EC:2.1.1.163 2.1.1.201]	1.28242	1.10157	>>	>	Metabolism	Metabolism of cofactors and vitamins	Ubiquinone, other terpenoid-quinone biosyn.	ubiE; demethylmenaquinone methyltransferase / 2-methoxy-6-polyprenyl-1,4-benzoquinol methylase [EC:2.1.1.163 2.1.1.201]	AA Only	0.180852	Shared
ahw:NCTC11636_02295	K00330	Actinomyces howellii	>|>>	NADH-quinone oxidoreductase subunit A [EC:7.1.1.2]	0.348196	1.94228	>	>>	Metabolism	Energy metabolism	Oxidative phosphorylation	nuoA; NADH-quinone oxidoreductase subunit A [EC:7.1.1.2]	Hisp Only	1.59408	Hisp Only
ahw:NCTC11636_02297	K00332	Actinomyces howellii	>>|>	NADH-quinone oxidoreductase subunit C [EC:7.1.1.2]	1.06325	0.838395	>>	>	Metabolism	Energy metabolism	Oxidative phosphorylation	nuoC; NADH-quinone oxidoreductase subunit C [EC:7.1.1.2]	AA Only	0.224858	Shared
ahw:NCTC11636_02302	K00337	Actinomyces howellii	>>|>	NADH-quinone oxidoreductase subunit H [EC:7.1.1.2]	1.27426	0.822684	>>	>	Metabolism	Energy metabolism	Oxidative phosphorylation	nuoH; NADH-quinone oxidoreductase subunit H [EC:7.1.1.2]	AA Only	0.451574	Shared
ahw:NCTC11636_02304	K00339	Actinomyces howellii	>>|>	NADH-quinone oxidoreductase subunit J [EC:7.1.1.2]	1.53464	0.564144	>>	>	Metabolism	Energy metabolism	Oxidative phosphorylation	nuoJ; NADH-quinone oxidoreductase subunit J [EC:7.1.1.2]	AA Only	0.970496	AA Only
ahw:NCTC11636_02330	K01768	Actinomyces howellii	>|>>	adenylate cyclase [EC:4.6.1.1]	1.16155	2.09939	>	>>	Metabolism	Nucleotide metabolism	Purine metabolism	E4.6.1.1; adenylate cyclase [EC:4.6.1.1]	Hisp Only	0.937839	Hisp Only
ahw:NCTC11636_02344	K13018	Actinomyces howellii	>>|>	UDP-2-acetamido-3-amino-2,3-dideoxy-glucuronate N-acetyltransferase [EC:2.3.1.201]	1.19556	0.517406	>>	>	Metabolism	Carbohydrate metabolism	Amino sugar, nucleotide sugar metabolism	wbpD, wlbB; UDP-2-acetamido-3-amino-2,3-dideoxy-glucuronate N-acetyltransferase [EC:2.3.1.201]	AA Only	0.678157	AA Only
ahw:NCTC11636_02401	K07670	Actinomyces howellii	>>|<	two-component system, OmpR family, response regulator MtrA	1.08831	-0.0534347	>>	<	Environmental Information Processing	Signal transduction	Two-component system	mtrA; two-component system, OmpR family, response regulator MtrA	AA Only	1.14175	AA Only
ahw:NCTC11636_02414	K03546	Actinomyces howellii	>|>>	DNA repair protein SbcC/Rad50	0.561789	1.55815	>	>>	Brite Hierarchies	Protein families: genetic information processing	DNA repair and recombination proteins	sbcC, rad50; DNA repair protein SbcC/Rad50	Hisp Only	0.996362	Hisp Only
ahw:NCTC11636_02519	K00850	Actinomyces howellii	>|>>	6-phosphofructokinase 1 [EC:2.7.1.11]	0.60633	1.55817	>	>>	Metabolism	Carbohydrate metabolism	Fructose and mannose metabolism	pfkA, PFK; 6-phosphofructokinase 1 [EC:2.7.1.11]	Hisp Only	0.951839	Hisp Only
ahw:NCTC11636_02520	K01903	Actinomyces howellii	>>|>>	succinyl-CoA synthetase beta subunit [EC:6.2.1.5]	1.62862	1.43472	>>	>>	Metabolism	Carbohydrate metabolism	Propanoate metabolism	sucC; succinyl-CoA synthetase beta subunit [EC:6.2.1.5]	Shared	0.193901	Shared
ahw:NCTC11636_02528	K00024	Actinomyces howellii	>>|>	malate dehydrogenase [EC:1.1.1.37]	1.07454	0.287763	>>	>	Metabolism	Energy metabolism	Methane metabolism	mdh; malate dehydrogenase [EC:1.1.1.37]	AA Only	0.786777	AA Only
ahw:NCTC11636_02538	K00700	Actinomyces howellii	>>|>	1,4-alpha-glucan branching enzyme [EC:2.4.1.18]	1.07288	0.74516	>>	>	Metabolism	Carbohydrate metabolism	Starch and sucrose metabolism	GBE1, glgB; 1,4-alpha-glucan branching enzyme [EC:2.4.1.18]	AA Only	0.327723	Shared
ahw:NCTC11636_02541	K16147	Actinomyces howellii	>>|>	starch synthase (maltosyl-transferring) [EC:2.4.99.16]	1.13817	0.770217	>>	>	Metabolism	Carbohydrate metabolism	Starch and sucrose metabolism	glgE; starch synthase (maltosyl-transferring) [EC:2.4.99.16]	AA Only	0.36795	Shared
ahw:NCTC11636_02558	K09118	Actinomyces howellii	>>|>	uncharacterized protein	1.47012	1.06862	>>	>	Not Included in Pathway or Brite	Other	Other	K09118; uncharacterized protein	AA Only	0.401493	Shared
ahw:NCTC11636_02564	K01679	Actinomyces howellii	>>|>	fumarate hydratase, class II [EC:4.2.1.2]	1.37945	0.279531	>>	>	Metabolism	Carbohydrate metabolism	Pyruvate metabolism	E4.2.1.2B, fumC, FH; fumarate hydratase, class II [EC:4.2.1.2]	AA Only	1.09992	AA Only
ahw:NCTC11636_02574	K13979	Actinomyces howellii	<|>>	alcohol dehydrogenase (NADP+) [EC:1.1.1.2]	-1.27611	1.73127	<	>>	Metabolism	Carbohydrate metabolism	Pyruvate metabolism	yahK; alcohol dehydrogenase (NADP+) [EC:1.1.1.2]	Hisp Only	3.00738	Hisp Only
ahw:NCTC11636_02577	K05847	Actinomyces howellii	>>|>	osmoprotectant transport system ATP-binding protein [EC:7.6.2.9]	1.3585	1.12884	>>	>	Brite Hierarchies	Protein families: signaling, cellular processes	Transporters	opuA; osmoprotectant transport system ATP-binding protein [EC:7.6.2.9]	AA Only	0.229661	Shared
ahw:NCTC11636_02601	K01652	Actinomyces howellii	>>|>>	acetolactate synthase I/II/III large subunit [EC:2.2.1.6]	1.23776	1.52039	>>	>>	Metabolism	Carbohydrate metabolism	Butanoate metabolism	E2.2.1.6L, ilvB, ilvG, ilvI; acetolactate synthase I/II/III large subunit [EC:2.2.1.6]	Shared	0.282633	Shared
ahw:NCTC11636_02626	K13288	Actinomyces howellii	>>|>	oligoribonuclease [EC:3.1.-.-]	1.45806	0.719704	>>	>	Brite Hierarchies	Protein families: genetic information processing	Ribosome biogenesis	orn, REX2, REXO2; oligoribonuclease [EC:3.1.-.-]	AA Only	0.738356	AA Only
ahw:NCTC11636_02634	K09812	Actinomyces howellii	>>|>	cell division transport system ATP-binding protein	1.30551	0.828431	>>	>	Brite Hierarchies	Protein families: signaling, cellular processes	Transporters	ftsE; cell division transport system ATP-binding protein	AA Only	0.477076	Shared
ahw:NCTC11636_02635	K09811	Actinomyces howellii	>>|>	cell division transport system permease protein	1.58155	1.0078	>>	>	Brite Hierarchies	Protein families: signaling, cellular processes	Transporters	ftsX; cell division transport system permease protein	AA Only	0.57375	AA Only
air:NCTC12972_00028	K03723	Actinomyces israelii	>>|>	transcription-repair coupling factor (superfamily II helicase) [EC:3.6.4.-]	1.72746	1.02878	>>	>	Brite Hierarchies	Protein families: genetic information processing	DNA repair and recombination proteins	mfd; transcription-repair coupling factor (superfamily II helicase) [EC:5.6.2.4]	AA Only	0.698674	AA Only
air:NCTC12972_00030	K01689	Actinomyces israelii	>>|>	enolase [EC:4.2.1.11]	1.57836	0.650987	>>	>	Metabolism	Energy metabolism	Methane metabolism	ENO, eno; enolase [EC:4.2.1.11]	AA Only	0.927377	AA Only
air:NCTC12972_00231	K03070	Actinomyces israelii	<<|<	preprotein translocase subunit SecA [EC:7.4.2.8]	-1.27008	-0.652068	<<	<	Brite Hierarchies	Protein families: signaling, cellular processes	Secretion system	secA; preprotein translocase subunit SecA [EC:7.4.2.8]	AA Only	0.61801	AA Only
air:NCTC12972_00340	K01491	Actinomyces israelii	>>|>	methylenetetrahydrofolate dehydrogenase (NADP+) / methenyltetrahydrofolate cyclohydrolase [EC:1.5.1.5 3.5.4.9]	8.16466	0.584304	>>	>	Metabolism	Energy metabolism	Carbon fixation pathways in prokaryotes	folD; methylenetetrahydrofolate dehydrogenase (NADP+) / methenyltetrahydrofolate cyclohydrolase [EC:1.5.1.5 3.5.4.9]	AA Only	7.58035	AA Only
air:NCTC12972_00396	K02433	Actinomyces israelii	>>|<	aspartyl-tRNA(Asn)/glutamyl-tRNA(Gln) amidotransferase subunit A [EC:6.3.5.6 6.3.5.7]	1.19207	-0.214273	>>	<	Brite Hierarchies	Protein families: genetic information processing	Mitochondrial biogenesis	gatA, QRSL1; aspartyl-tRNA(Asn)/glutamyl-tRNA(Gln) amidotransferase subunit A [EC:6.3.5.6 6.3.5.7]	AA Only	1.40635	AA Only
air:NCTC12972_00564	K12574	Actinomyces israelii	>>|>	ribonuclease J [EC:3.1.-.-]	1.32226	0.974568	>>	>	Brite Hierarchies	Protein families: genetic information processing	Messenger RNA biogenesis	rnj; ribonuclease J [EC:3.1.-.-]	AA Only	0.347695	Shared
air:NCTC12972_00616	K09772	Actinomyces israelii	>>|>>	cell division inhibitor SepF	2.04013	2.01749	>>	>>	Brite Hierarchies	Protein families: genetic information processing	Chromosome and associated proteins	sepF; cell division inhibitor SepF	Shared	0.0226473	Shared
air:NCTC12972_00734	K00658	Actinomyces israelii	>>|>	2-oxoglutarate dehydrogenase E2 component (dihydrolipoamide succinyltransferase) [EC:2.3.1.61]	1.50502	0.738276	>>	>	Metabolism	Amino acid metabolism	Lysine degradation	DLST, sucB; 2-oxoglutarate dehydrogenase E2 component (dihydrolipoamide succinyltransferase) [EC:2.3.1.61]	AA Only	0.766741	AA Only
air:NCTC12972_00741	K00656	Actinomyces israelii	>>|>	formate C-acetyltransferase [EC:2.3.1.54]	1.36883	0.120024	>>	>	Metabolism	Carbohydrate metabolism	Butanoate metabolism	E2.3.1.54, pflD; formate C-acetyltransferase [EC:2.3.1.54]	AA Only	1.24881	AA Only
air:NCTC12972_00787	K02986	Actinomyces israelii	>>|>	small subunit ribosomal protein S4	1.65154	0.680771	>>	>	Genetic Information Processing	Translation	Ribosome	RP-S4, rpsD; small subunit ribosomal protein S4	AA Only	0.970768	AA Only
air:NCTC12972_00911	K00873	Actinomyces israelii	<|>>	pyruvate kinase [EC:2.7.1.40]	-0.669881	2.03758	<	>>	Metabolism	Carbohydrate metabolism	Pyruvate metabolism	PK, pyk; pyruvate kinase [EC:2.7.1.40]	Hisp Only	2.70746	Hisp Only
air:NCTC12972_00952	K01681	Actinomyces israelii	<|>>	aconitate hydratase [EC:4.2.1.3]	-0.0653953	1.93157	<	>>	Metabolism	Carbohydrate metabolism	Glyoxylate and dicarboxylate metabolism	ACO, acnA; aconitate hydratase [EC:4.2.1.3]	Hisp Only	1.99697	Hisp Only
air:NCTC12972_00986	K22468	Actinomyces israelii	>>|>	polyphosphate kinase [EC:2.7.4.1]	1.40637	1.21652	>>	>	Metabolism	Energy metabolism	Oxidative phosphorylation	ppk2; polyphosphate kinase [EC:2.7.4.34]	AA Only	0.189854	Shared
air:NCTC12972_01140	K00962	Actinomyces israelii	>>|>	polyribonucleotide nucleotidyltransferase [EC:2.7.7.8]	1.40426	0.553055	>>	>	Brite Hierarchies	Protein families: genetic information processing	Transfer RNA biogenesis	pnp, PNPT1; polyribonucleotide nucleotidyltransferase [EC:2.7.7.8]	AA Only	0.851201	AA Only
air:NCTC12972_01202	K01870	Actinomyces israelii	>>|>	isoleucyl-tRNA synthetase [EC:6.1.1.5]	1.33288	0.258971	>>	>	Brite Hierarchies	Protein families: genetic information processing	Transfer RNA biogenesis	IARS, ileS; isoleucyl-tRNA synthetase [EC:6.1.1.5]	AA Only	1.07391	AA Only
air:NCTC12972_01211	K03544	Actinomyces israelii	<<|<	ATP-dependent Clp protease ATP-binding subunit ClpX	-1.14584	-0.63855	<<	<	Brite Hierarchies	Protein families: genetic information processing	Chaperones and folding catalysts	clpX, CLPX; ATP-dependent Clp protease ATP-binding subunit ClpX	AA Only	0.507295	AA Only
air:NCTC12972_01213	K01358	Actinomyces israelii	>>|>	ATP-dependent Clp protease, protease subunit [EC:3.4.21.92]	1.48589	1.19237	>>	>	Brite Hierarchies	Protein families: metabolism	Peptidases and inhibitors	clpP, CLPP; ATP-dependent Clp protease, protease subunit [EC:3.4.21.92]	AA Only	0.293515	Shared
air:NCTC12972_01214	K03545	Actinomyces israelii	>>|>	trigger factor	1.7582	0.50088	>>	>	Not Included in Pathway or Brite	Other	Other	tig; trigger factor	AA Only	1.25732	AA Only
air:NCTC12972_01322	K02111	Actinomyces israelii	>>|>	F-type H+/Na+-transporting ATPase subunit alpha [EC:7.1.2.2 7.2.2.1]	1.59015	0.697025	>>	>	Metabolism	Energy metabolism	Oxidative phosphorylation	ATPF1A, atpA; F-type H+/Na+-transporting ATPase subunit alpha [EC:7.1.2.2 7.2.2.1]	AA Only	0.893124	AA Only
air:NCTC12972_01360	K03336	Actinomyces israelii	>|>>	3D-(3,5/4)-trihydroxycyclohexane-1,2-dione acylhydrolase (decyclizing) [EC:3.7.1.22]	0.993125	1.75242	>	>>	Metabolism	Carbohydrate metabolism	Inositol phosphate metabolism	iolD; 3D-(3,5/4)-trihydroxycyclohexane-1,2-dione acylhydrolase (decyclizing) [EC:3.7.1.22]	Hisp Only	0.759293	Hisp Only
air:NCTC12972_01380	K00088	Actinomyces israelii	>>|>	IMP dehydrogenase [EC:1.1.1.205]	1.33701	0.284739	>>	>	Metabolism	Nucleotide metabolism	Purine metabolism	IMPDH, guaB; IMP dehydrogenase [EC:1.1.1.205]	AA Only	1.05227	AA Only
air:NCTC12972_01387	K00240	Actinomyces israelii	>>|>>	succinate dehydrogenase / fumarate reductase, iron-sulfur subunit [EC:1.3.5.1 1.3.5.4]	1.85219	1.43699	>>	>>	Metabolism	Energy metabolism	Oxidative phosphorylation	sdhB, frdB; succinate dehydrogenase iron-sulfur subunit [EC:1.3.5.1]	Shared	0.415202	Shared
air:NCTC12972_01402	K02871	Actinomyces israelii	>>|>	large subunit ribosomal protein L13	1.24521	0.596252	>>	>	Genetic Information Processing	Translation	Ribosome	RP-L13, MRPL13, rplM; large subunit ribosomal protein L13	AA Only	0.648962	AA Only
air:NCTC12972_01426	K02931	Actinomyces israelii	>>|>	large subunit ribosomal protein L5	1.39187	0.0702533	>>	>	Genetic Information Processing	Translation	Ribosome	RP-L5, MRPL5, rplE; large subunit ribosomal protein L5	AA Only	1.32161	AA Only
air:NCTC12972_01427	K02895	Actinomyces israelii	>>|>	large subunit ribosomal protein L24	2.37273	0.61584	>>	>	Genetic Information Processing	Translation	Ribosome	RP-L24, MRPL24, rplX; large subunit ribosomal protein L24	AA Only	1.75689	AA Only
air:NCTC12972_01457	K02358	Actinomyces israelii	>>|>	elongation factor Tu	1.72137	0.359758	>>	>	Brite Hierarchies	Protein families: genetic information processing	Translation factors	tuf, TUFM; elongation factor Tu	AA Only	1.36161	AA Only
air:NCTC12972_01459	K02992	Actinomyces israelii	<<|<	small subunit ribosomal protein S7	-1.1791	-1.08716	<<	<	Genetic Information Processing	Translation	Ribosome	RP-S7, MRPS7, rpsG; small subunit ribosomal protein S7	AA Only	0.091937	Shared
air:NCTC12972_01460	K02950	Actinomyces israelii	>>|>	small subunit ribosomal protein S12	3.00356	0.621765	>>	>	Genetic Information Processing	Translation	Ribosome	RP-S12, MRPS12, rpsL; small subunit ribosomal protein S12	AA Only	2.38179	AA Only
air:NCTC12972_01493	K02864	Actinomyces israelii	<|<<	large subunit ribosomal protein L10	-0.469383	-1.64151	<	<<	Genetic Information Processing	Translation	Ribosome	RP-L10, MRPL10, rplJ; large subunit ribosomal protein L10	Hisp Only	1.17213	Hisp Only
air:NCTC12972_01498	K02867	Actinomyces israelii	>>|<	large subunit ribosomal protein L11	1.87149	-0.085774	>>	<	Genetic Information Processing	Translation	Ribosome	RP-L11, MRPL11, rplK; large subunit ribosomal protein L11	AA Only	1.95727	AA Only
air:NCTC12972_01503	K00812	Actinomyces israelii	>>|>	aspartate aminotransferase [EC:2.6.1.1]	1.82153	1.4187	>>	>	Metabolism	Amino acid metabolism	Arginine and proline metabolism	aspB; aspartate aminotransferase [EC:2.6.1.1]	AA Only	0.402829	Shared
air:NCTC12972_01550	K01740	Actinomyces israelii	>>|>	O-acetylhomoserine (thiol)-lyase [EC:2.5.1.49]	1.51903	0.76028	>>	>	Metabolism	Amino acid metabolism	Cysteine and methionine metabolism	metY; O-acetylhomoserine (thiol)-lyase [EC:2.5.1.49]	AA Only	0.758749	AA Only
air:NCTC12972_01756	K10112	Actinomyces israelii	>>|>	multiple sugar transport system ATP-binding protein	1.94573	0.787598	>>	>	Brite Hierarchies	Protein families: signaling, cellular processes	Transporters	msmX, msmK, malK, sugC, ggtA, msiK; multiple sugar transport system ATP-binding protein [EC:7.5.2.-]	AA Only	1.15813	AA Only
air:NCTC12972_02020	K02063	Actinomyces israelii	>>|>	thiamine transport system permease protein	1.76171	1.11905	>>	>	Brite Hierarchies	Protein families: signaling, cellular processes	Transporters	thiP; thiamine transport system permease protein	AA Only	0.642659	AA Only
air:NCTC12972_02131	K04077	Actinomyces israelii	>>|>	chaperonin GroEL	1.61661	0.294454	>>	>	Brite Hierarchies	Protein families: genetic information processing	Chaperones and folding catalysts	groEL, HSPD1; chaperonin GroEL [EC:5.6.1.7]	AA Only	1.32216	AA Only
alq:C7Y71_003095	K02959	Alloprevotella sp. E39	<|>>	small subunit ribosomal protein S16	-0.325169	2.12704	<	>>	Brite Hierarchies	Protein families: genetic information processing	Mitochondrial biogenesis	RP-S16, MRPS16, rpsP; small subunit ribosomal protein S16	Hisp Only	2.4522	Hisp Only
alq:C7Y71_011210	K00134	Alloprevotella sp. E39	>|>>	glyceraldehyde 3-phosphate dehydrogenase [EC:1.2.1.12]	0.309141	3.9843	>	>>	Brite Hierarchies	Protein families: signaling, cellular processes	Exosome	GAPDH, gapA; glyceraldehyde 3-phosphate dehydrogenase (phosphorylating) [EC:1.2.1.12]	Hisp Only	3.67516	Hisp Only
amy:ADJ76_00055	K07192	Schaalia meyeri	<<|>	flotillin	-1.2568	0.267435	<<	>	Brite Hierarchies	Protein families: genetic information processing	Chromosome and associated proteins	FLOT; flotillin	AA Only	1.52424	AA Only
amy:ADJ76_00110	K04077	Schaalia meyeri	<<|>	chaperonin GroEL	-1.47985	0.106794	<<	>	Brite Hierarchies	Protein families: genetic information processing	Chaperones and folding catalysts	groEL, HSPD1; chaperonin GroEL [EC:5.6.1.7]	AA Only	1.58664	AA Only
amy:ADJ76_00250	K03282	Schaalia meyeri	<<|<	large conductance mechanosensitive channel	-1.25279	-0.234483	<<	<	Brite Hierarchies	Protein families: signaling, cellular processes	Transporters	mscL; large conductance mechanosensitive channel	AA Only	1.0183	AA Only
amy:ADJ76_00310	K02950	Schaalia meyeri	<<|<	small subunit ribosomal protein S12	-1.52978	-0.0336373	<<	<	Genetic Information Processing	Translation	Ribosome	RP-S12, MRPS12, rpsL; small subunit ribosomal protein S12	AA Only	1.49614	AA Only
amy:ADJ76_00315	K02992	Schaalia meyeri	<<|<	small subunit ribosomal protein S7	-1.29428	-0.41074	<<	<	Genetic Information Processing	Translation	Ribosome	RP-S7, MRPS7, rpsG; small subunit ribosomal protein S7	AA Only	0.883542	AA Only
amy:ADJ76_00345	K02892	Schaalia meyeri	<<|>	large subunit ribosomal protein L23	-1.25965	0.158981	<<	>	Genetic Information Processing	Translation	Ribosome	RP-L23, MRPL23, rplW; large subunit ribosomal protein L23	AA Only	1.41863	AA Only
amy:ADJ76_00350	K02886	Schaalia meyeri	<<|>	large subunit ribosomal protein L2	-1.46575	0.00596518	<<	>	Genetic Information Processing	Translation	Ribosome	RP-L2, MRPL2, rplB; large subunit ribosomal protein L2	AA Only	1.47171	AA Only
amy:ADJ76_00355	K02965	Schaalia meyeri	<<|>	small subunit ribosomal protein S19	-1.56855	0.103535	<<	>	Genetic Information Processing	Translation	Ribosome	RP-S19, rpsS; small subunit ribosomal protein S19	AA Only	1.67209	AA Only
amy:ADJ76_00405	K02994	Schaalia meyeri	<<|<	small subunit ribosomal protein S8	-1.11986	-0.0999511	<<	<	Genetic Information Processing	Translation	Ribosome	RP-S8, rpsH; small subunit ribosomal protein S8	AA Only	1.01991	AA Only
amy:ADJ76_00430	K02876	Schaalia meyeri	<<|>	large subunit ribosomal protein L15	-1.17287	0.0741593	<<	>	Genetic Information Processing	Translation	Ribosome	RP-L15, MRPL15, rplO; large subunit ribosomal protein L15	AA Only	1.24702	AA Only
amy:ADJ76_00440	K00939	Schaalia meyeri	<<|>	adenylate kinase [EC:2.7.4.3]	-1.45063	0.615958	<<	>	Metabolism	Nucleotide metabolism	Purine metabolism	adk, AK; adenylate kinase [EC:2.7.4.3]	AA Only	2.06658	AA Only
amy:ADJ76_00530	K17245	Schaalia meyeri	<<|<	putative chitobiose transport system permease protein	-1.60714	-0.502276	<<	<	Brite Hierarchies	Protein families: signaling, cellular processes	Transporters	chiF; putative chitobiose transport system permease protein	AA Only	1.10486	AA Only
amy:ADJ76_00535	K17246	Schaalia meyeri	<<|>	putative chitobiose transport system permease protein	-1.2702	0.192087	<<	>	Brite Hierarchies	Protein families: signaling, cellular processes	Transporters	chiG; putative chitobiose transport system permease protein	AA Only	1.46229	AA Only
amy:ADJ76_00550	K00820	Schaalia meyeri	<<|<	glutamine---fructose-6-phosphate transaminase (isomerizing) [EC:2.6.1.16]	-1.51804	-0.229102	<<	<	Brite Hierarchies	Protein families: metabolism	Peptidases and inhibitors	glmS, GFPT; glutamine---fructose-6-phosphate transaminase (isomerizing) [EC:2.6.1.16]	AA Only	1.28894	AA Only
amy:ADJ76_00580	K00241	Schaalia meyeri	<<|>	succinate dehydrogenase / fumarate reductase, cytochrome b subunit	-1.27942	0.294782	<<	>	Metabolism	Energy metabolism	Oxidative phosphorylation	sdhC, frdC; succinate dehydrogenase cytochrome b subunit	AA Only	1.5742	AA Only
amy:ADJ76_00620	K04078	Schaalia meyeri	<<|>	chaperonin GroES	-1.5651	0.157798	<<	>	Brite Hierarchies	Protein families: genetic information processing	Chaperones and folding catalysts	groES, HSPE1; chaperonin GroES	AA Only	1.72289	AA Only
amy:ADJ76_00650	K00088	Schaalia meyeri	<<|<	IMP dehydrogenase [EC:1.1.1.205]	-1.43153	-0.24296	<<	<	Metabolism	Nucleotide metabolism	Purine metabolism	IMPDH, guaB; IMP dehydrogenase [EC:1.1.1.205]	AA Only	1.18857	AA Only
amy:ADJ76_00700	K23536	Schaalia meyeri	<<|<	general nucleoside transport system permease protein	-1.18695	-0.602451	<<	<	Brite Hierarchies	Protein families: signaling, cellular processes	Transporters	nupC; general nucleoside transport system permease protein	AA Only	0.584495	AA Only
amy:ADJ76_00825	K01992	Schaalia meyeri	<<|<	ABC-2 type transport system permease protein	-1.42929	-0.52177	<<	<	Brite Hierarchies	Protein families: signaling, cellular processes	Transporters	ABC-2.P; ABC-2 type transport system permease protein	AA Only	0.907523	AA Only
amy:ADJ76_00845	K01992	Schaalia meyeri	<<|<	ABC-2 type transport system permease protein	-1.21163	-0.110582	<<	<	Brite Hierarchies	Protein families: signaling, cellular processes	Transporters	ABC-2.P; ABC-2 type transport system permease protein	AA Only	1.10105	AA Only
amy:ADJ76_00870	K01066	Schaalia meyeri	<<|<	acetyl esterase [EC:3.1.1.-]	-2.17136	-0.678666	<<	<	Not Included in Pathway or Brite	Other	Other	aes; acetyl esterase [EC:3.1.1.-]	AA Only	1.4927	AA Only
amy:ADJ76_00875	K08297	Schaalia meyeri	<<|<	crotonobetainyl-CoA dehydrogenase [EC:1.3.8.13]	-1.23512	-1.06001	<<	<	Not Included in Pathway or Brite	Other	Other	caiA; crotonobetainyl-CoA dehydrogenase [EC:1.3.8.13]	AA Only	0.175117	Shared
amy:ADJ76_00880	K08298	Schaalia meyeri	<<|<	L-carnitine CoA-transferase [EC:2.8.3.21]	-1.42048	-0.846535	<<	<	Not Included in Pathway or Brite	Other	Other	caiB; L-carnitine CoA-transferase [EC:2.8.3.21]	AA Only	0.573946	AA Only
amy:ADJ76_00885	K02182	Schaalia meyeri	<<|<	carnitine-CoA ligase [EC:6.2.1.48]	-1.49775	-0.522476	<<	<	Not Included in Pathway or Brite	Other	Other	caiC; carnitine-CoA ligase [EC:6.2.1.48]	AA Only	0.975276	AA Only
amy:ADJ76_00900	K01069	Schaalia meyeri	<<|<	hydroxyacylglutathione hydrolase [EC:3.1.2.6]	-1.29202	-0.474061	<<	<	Metabolism	Carbohydrate metabolism	Pyruvate metabolism	gloB, gloC, HAGH; hydroxyacylglutathione hydrolase [EC:3.1.2.6]	AA Only	0.817964	AA Only
amy:ADJ76_00910	K03521	Schaalia meyeri	<<|<	electron transfer flavoprotein beta subunit	-2.16644	-1.07781	<<	<	Not Included in Pathway or Brite	Other	Other	fixA, etfB; electron transfer flavoprotein beta subunit	AA Only	1.08863	AA Only
amy:ADJ76_00915	K03522	Schaalia meyeri	<<|<	electron transfer flavoprotein alpha subunit	-2.33519	-0.597784	<<	<	Brite Hierarchies	Protein families: signaling, cellular processes	Exosome	fixB, etfA; electron transfer flavoprotein alpha subunit	AA Only	1.7374	AA Only
amy:ADJ76_00920	K00313	Schaalia meyeri	<<|<	electron transfer flavoprotein-quinone oxidoreductase [EC:1.5.5.-]	-2.49764	-0.580001	<<	<	Not Included in Pathway or Brite	Other	Other	fixC; electron transfer flavoprotein-quinone oxidoreductase [EC:1.5.5.-]	AA Only	1.91764	AA Only
amy:ADJ76_00935	K00024	Schaalia meyeri	<<|<	malate dehydrogenase [EC:1.1.1.37]	-1.51103	-0.550409	<<	<	Metabolism	Energy metabolism	Methane metabolism	mdh; malate dehydrogenase [EC:1.1.1.37]	AA Only	0.960619	AA Only
amy:ADJ76_01040	K03723	Schaalia meyeri	<<|>	transcription-repair coupling factor (superfamily II helicase) [EC:3.6.4.-]	-1.33075	0.592741	<<	>	Brite Hierarchies	Protein families: genetic information processing	DNA repair and recombination proteins	mfd; transcription-repair coupling factor (superfamily II helicase) [EC:5.6.2.4]	AA Only	1.92349	AA Only
amy:ADJ76_01130	K06942	Schaalia meyeri	<<|>	ribosome-binding ATPase	-1.25649	0.536156	<<	>	Brite Hierarchies	Protein families: genetic information processing	Ribosome biogenesis	ychF; ribosome-binding ATPase	AA Only	1.79265	AA Only
amy:ADJ76_01260	K06207	Schaalia meyeri	<<|>	GTP-binding protein	-1.34707	0.330266	<<	>	Not Included in Pathway or Brite	Other	Other	typA, bipA; GTP-binding protein	AA Only	1.67733	AA Only
amy:ADJ76_01430	K00262	Schaalia meyeri	<<|<	glutamate dehydrogenase (NADP+) [EC:1.4.1.4]	-1.83302	-0.168458	<<	<	Metabolism	Energy metabolism	Nitrogen metabolism	E1.4.1.4, gdhA; glutamate dehydrogenase (NADP+) [EC:1.4.1.4]	AA Only	1.66456	AA Only
amy:ADJ76_01445	K09811	Schaalia meyeri	<<|<	cell division transport system permease protein	-1.269	-0.761611	<<	<	Brite Hierarchies	Protein families: signaling, cellular processes	Transporters	ftsX; cell division transport system permease protein	AA Only	0.507389	AA Only
amy:ADJ76_01535	K00845	Schaalia meyeri	<<|>	glucokinase [EC:2.7.1.2]	-1.32916	0.407708	<<	>	Metabolism	Carbohydrate metabolism	Starch and sucrose metabolism	glk; glucokinase [EC:2.7.1.2]	AA Only	1.73687	AA Only
amy:ADJ76_01545	K02564	Schaalia meyeri	<<|>	glucosamine-6-phosphate deaminase [EC:3.5.99.6]	-1.19208	0.319926	<<	>	Metabolism	Carbohydrate metabolism	Amino sugar, nucleotide sugar metabolism	nagB, GNPDA; glucosamine-6-phosphate deaminase [EC:3.5.99.6]	AA Only	1.512	AA Only
amy:ADJ76_01635	K09118	Schaalia meyeri	<<|>	uncharacterized protein	-2.21432	0.207607	<<	>	Not Included in Pathway or Brite	Other	Other	K09118; uncharacterized protein	AA Only	2.42193	AA Only
amy:ADJ76_01700	K02004	Schaalia meyeri	<<|>	putative ABC transport system permease protein	-1.35265	0.238306	<<	>	Brite Hierarchies	Protein families: signaling, cellular processes	Transporters	ABC.CD.P; putative ABC transport system permease protein	AA Only	1.59095	AA Only
amy:ADJ76_01775	K01972	Schaalia meyeri	<<|<	DNA ligase (NAD+) [EC:6.5.1.2]	-1.5112	-0.364907	<<	<	Brite Hierarchies	Protein families: genetic information processing	DNA repair and recombination proteins	E6.5.1.2, ligA, ligB; DNA ligase (NAD+) [EC:6.5.1.2]	AA Only	1.14629	AA Only
amy:ADJ76_01790	K02433	Schaalia meyeri	<<|<	aspartyl-tRNA(Asn)/glutamyl-tRNA(Gln) amidotransferase subunit A [EC:6.3.5.6 6.3.5.7]	-1.37095	-0.149761	<<	<	Brite Hierarchies	Protein families: genetic information processing	Mitochondrial biogenesis	gatA, QRSL1; aspartyl-tRNA(Asn)/glutamyl-tRNA(Gln) amidotransferase subunit A [EC:6.3.5.6 6.3.5.7]	AA Only	1.22119	AA Only
amy:ADJ76_01890	K02956	Schaalia meyeri	<<|>	small subunit ribosomal protein S15	-1.50126	0.184076	<<	>	Genetic Information Processing	Translation	Ribosome	RP-S15, MRPS15, rpsO; small subunit ribosomal protein S15	AA Only	1.68534	AA Only
amy:ADJ76_01930	K03466	Schaalia meyeri	<<|<	DNA segregation ATPase FtsK/SpoIIIE, S-DNA-T family	-2.28378	-0.337664	<<	<	Brite Hierarchies	Protein families: genetic information processing	Chromosome and associated proteins	ftsK, spoIIIE; DNA segregation ATPase FtsK/SpoIIIE, S-DNA-T family	AA Only	1.94612	AA Only
amy:ADJ76_02025	K01897	Schaalia meyeri	<<|>	long-chain acyl-CoA synthetase [EC:6.2.1.3]	-1.46271	0.60453	<<	>	Cellular Processes	Cellular community - prokaryotes	Quorum sensing	ACSL, fadD; long-chain acyl-CoA synthetase [EC:6.2.1.3]	AA Only	2.06724	AA Only
amy:ADJ76_02060	K03925	Schaalia meyeri	<<|>	MraZ protein	-1.18462	0.850893	<<	>	Brite Hierarchies	Protein families: genetic information processing	Transcription factors	mraZ; transcriptional regulator MraZ	AA Only	2.03551	AA Only
amy:ADJ76_02150	K02337	Schaalia meyeri	<<|<	DNA polymerase III subunit alpha [EC:2.7.7.7]	-1.25752	-0.0406657	<<	<	Brite Hierarchies	Protein families: genetic information processing	DNA repair and recombination proteins	dnaE; DNA polymerase III subunit alpha [EC:2.7.7.7]	AA Only	1.21685	AA Only
amy:ADJ76_02210	K02902	Schaalia meyeri	<<|>	large subunit ribosomal protein L28	-1.22784	0.440275	<<	>	Genetic Information Processing	Translation	Ribosome	RP-L28, MRPL28, rpmB; large subunit ribosomal protein L28	AA Only	1.66812	AA Only
amy:ADJ76_02275	K00426	Schaalia meyeri	<<|>	cytochrome bd ubiquinol oxidase subunit II [EC:7.1.1.7]	-1.22753	0.083022	<<	>	Metabolism	Energy metabolism	Oxidative phosphorylation	cydB; cytochrome bd ubiquinol oxidase subunit II [EC:7.1.1.7]	AA Only	1.31055	AA Only
amy:ADJ76_02365	K00113	Schaalia meyeri	<<|>	glycerol-3-phosphate dehydrogenase subunit C	-1.24812	0.302222	<<	>	Metabolism	Lipid metabolism	Glycerophospholipid metabolism	glpC; glycerol-3-phosphate dehydrogenase subunit C	AA Only	1.55035	AA Only
amy:ADJ76_02395	K01870	Schaalia meyeri	<<|>	isoleucyl-tRNA synthetase [EC:6.1.1.5]	-1.39531	0.000218946	<<	>	Brite Hierarchies	Protein families: genetic information processing	Transfer RNA biogenesis	IARS, ileS; isoleucyl-tRNA synthetase [EC:6.1.1.5]	AA Only	1.39553	AA Only
amy:ADJ76_02720	K06215	Schaalia meyeri	<<|>	pyridoxal 5'-phosphate synthase pdxS subunit [EC:4.3.3.6]	-1.35988	0.0595601	<<	>	Metabolism	Metabolism of cofactors and vitamins	Vitamin B6 metabolism	pdxS, pdx1; pyridoxal 5'-phosphate synthase pdxS subunit [EC:4.3.3.6]	AA Only	1.41944	AA Only
amy:ADJ76_02765	K01139	Schaalia meyeri	<<|>	GTP diphosphokinase / guanosine-3',5'-bis(diphosphate) 3'-diphosphatase [EC:2.7.6.5 3.1.7.2]	-1.54562	0.337508	<<	>	Brite Hierarchies	Protein families: genetic information processing	Ribosome biogenesis	spoT; GTP diphosphokinase / guanosine-3',5'-bis(diphosphate) 3'-diphosphatase [EC:2.7.6.5 3.1.7.2]	AA Only	1.88313	AA Only
amy:ADJ76_02805	K01876	Schaalia meyeri	<<|<	aspartyl-tRNA synthetase [EC:6.1.1.12]	-1.21077	-0.130179	<<	<	Brite Hierarchies	Protein families: genetic information processing	Transfer RNA biogenesis	DARS2, aspS; aspartyl-tRNA synthetase [EC:6.1.1.12]	AA Only	1.08059	AA Only
amy:ADJ76_02830	K02986	Schaalia meyeri	<<|>	small subunit ribosomal protein S4	-1.57959	0.0453059	<<	>	Genetic Information Processing	Translation	Ribosome	RP-S4, rpsD; small subunit ribosomal protein S4	AA Only	1.6249	AA Only
amy:ADJ76_02890	K22010	Schaalia meyeri	<<|>	two-component system, response regulator PdtaR	-1.81287	0.532508	<<	>	Brite Hierarchies	Protein families: signaling, cellular processes	Two-component system	pdtaR; two-component system, response regulator PdtaR	AA Only	2.34537	AA Only
amy:ADJ76_02905	K02945	Schaalia meyeri	<<|>	small subunit ribosomal protein S1	-1.26705	0.0770817	<<	>	Genetic Information Processing	Translation	Ribosome	RP-S1, rpsA; small subunit ribosomal protein S1	AA Only	1.34413	AA Only
amy:ADJ76_02955	K01897	Schaalia meyeri	<<|>	long-chain acyl-CoA synthetase [EC:6.2.1.3]	-1.27266	0.0446986	<<	>	Cellular Processes	Cellular community - prokaryotes	Quorum sensing	ACSL, fadD; long-chain acyl-CoA synthetase [EC:6.2.1.3]	AA Only	1.31736	AA Only
amy:ADJ76_02960	K01897	Schaalia meyeri	<<|<	long-chain acyl-CoA synthetase [EC:6.2.1.3]	-1.31403	-0.0181427	<<	<	Cellular Processes	Cellular community - prokaryotes	Quorum sensing	ACSL, fadD; long-chain acyl-CoA synthetase [EC:6.2.1.3]	AA Only	1.29589	AA Only
amy:ADJ76_02980	K06958	Schaalia meyeri	<<|>	RNase adapter protein RapZ	-1.47333	0.0224064	<<	>	Brite Hierarchies	Protein families: genetic information processing	Messenger RNA biogenesis	rapZ; RNase adapter protein RapZ	AA Only	1.49574	AA Only
amy:ADJ76_03245	K02356	Schaalia meyeri	<<|<	elongation factor P	-1.76287	-0.163427	<<	<	Brite Hierarchies	Protein families: genetic information processing	Translation factors	efp; elongation factor P	AA Only	1.59944	AA Only
amy:ADJ76_03460	K09013	Schaalia meyeri	<<|>	Fe-S cluster assembly ATP-binding protein	-1.48261	0.363195	<<	>	Brite Hierarchies	Protein families: signaling, cellular processes	Transporters	sufC; Fe-S cluster assembly ATP-binding protein	AA Only	1.84581	AA Only
amy:ADJ76_03640	K01744	Schaalia meyeri	<<|<	aspartate ammonia-lyase [EC:4.3.1.1]	-1.4208	-0.31182	<<	<	Metabolism	Amino acid metabolism	Alanine, aspartate, glutamate metabolism	aspA; aspartate ammonia-lyase [EC:4.3.1.1]	AA Only	1.10898	AA Only
amy:ADJ76_03660	K01881	Schaalia meyeri	<<|<	prolyl-tRNA synthetase [EC:6.1.1.15]	-1.28756	-0.494233	<<	<	Brite Hierarchies	Protein families: genetic information processing	Transfer RNA biogenesis	PARS, proS; prolyl-tRNA synthetase [EC:6.1.1.15]	AA Only	0.793323	AA Only
amy:ADJ76_03720	K02357	Schaalia meyeri	<<|<	elongation factor Ts	-1.22372	-0.0822426	<<	<	Brite Hierarchies	Protein families: genetic information processing	Translation factors	tsf, TSFM; elongation factor Ts	AA Only	1.14147	AA Only
amy:ADJ76_03800	K03106	Schaalia meyeri	<<|>	signal recognition particle subunit SRP54 [EC:3.6.5.4]	-1.50877	0.340938	<<	>	Brite Hierarchies	Protein families: signaling, cellular processes	Secretion system	SRP54, ffh; signal recognition particle subunit SRP54 [EC:3.6.5.4]	AA Only	1.84971	AA Only
amy:ADJ76_04030	K05522	Schaalia meyeri	<<|>	endonuclease VIII [EC:3.2.2.- 4.2.99.18]	-1.98698	0.442351	<<	>	Brite Hierarchies	Protein families: genetic information processing	DNA repair and recombination proteins	nei; endonuclease VIII [EC:3.2.2.- 4.2.99.18]	AA Only	2.42933	AA Only
amy:ADJ76_04080	K00566	Schaalia meyeri	<<|>	tRNA-uridine 2-sulfurtransferase [EC:2.8.1.13]	-1.84057	0.274581	<<	>	Brite Hierarchies	Protein families: genetic information processing	Transfer RNA biogenesis	mnmA, trmU; tRNA-uridine 2-sulfurtransferase [EC:2.8.1.13]	AA Only	2.11515	AA Only
amy:ADJ76_04100	K01214	Schaalia meyeri	<<|<	isoamylase [EC:3.2.1.68]	-1.64845	-0.448557	<<	<	Metabolism	Carbohydrate metabolism	Starch and sucrose metabolism	ISA, treX; isoamylase [EC:3.2.1.68]	AA Only	1.19989	AA Only
amy:ADJ76_04170	K02115	Schaalia meyeri	<<|>	F-type H+-transporting ATPase subunit gamma	-1.53128	0.273706	<<	>	Metabolism	Energy metabolism	Oxidative phosphorylation	ATPF1G, atpG; F-type H+-transporting ATPase subunit gamma	AA Only	1.80499	AA Only
amy:ADJ76_04275	K01372	Schaalia meyeri	<<|>	bleomycin hydrolase [EC:3.4.22.40]	-1.23702	0.103869	<<	>	Brite Hierarchies	Protein families: metabolism	Peptidases and inhibitors	BLMH, pepC; bleomycin hydrolase [EC:3.4.22.40]	AA Only	1.34089	AA Only
amy:ADJ76_04370	K06915	Schaalia meyeri	<<|<	uncharacterized protein	-1.17684	-0.206232	<<	<	Brite Hierarchies	Protein families: genetic information processing	DNA repair and recombination proteins	herA; DNA double-strand break repair helicase HerA and related ATPase	AA Only	0.970603	AA Only
amy:ADJ76_04425	K01897	Schaalia meyeri	<<|<	long-chain acyl-CoA synthetase [EC:6.2.1.3]	-1.39548	-0.590913	<<	<	Cellular Processes	Cellular community - prokaryotes	Quorum sensing	ACSL, fadD; long-chain acyl-CoA synthetase [EC:6.2.1.3]	AA Only	0.804566	AA Only
amy:ADJ76_04465	K01358	Schaalia meyeri	<<|<	ATP-dependent Clp protease, protease subunit [EC:3.4.21.92]	-1.31936	-1.11287	<<	<	Brite Hierarchies	Protein families: metabolism	Peptidases and inhibitors	clpP, CLPP; ATP-dependent Clp protease, protease subunit [EC:3.4.21.92]	AA Only	0.206493	Shared
amy:ADJ76_04550	K00790	Schaalia meyeri	<<|>	UDP-N-acetylglucosamine 1-carboxyvinyltransferase [EC:2.5.1.7]	-1.51702	0.572458	<<	>	Metabolism	Carbohydrate metabolism	Amino sugar, nucleotide sugar metabolism	murA; UDP-N-acetylglucosamine 1-carboxyvinyltransferase [EC:2.5.1.7]	AA Only	2.08948	AA Only
amy:ADJ76_04560	K01200	Schaalia meyeri	<<|<	pullulanase [EC:3.2.1.41]	-1.28804	-0.478242	<<	<	Metabolism	Carbohydrate metabolism	Starch and sucrose metabolism	pulA; pullulanase [EC:3.2.1.41]	AA Only	0.809801	AA Only
amy:ADJ76_04575	K01885	Schaalia meyeri	<<|<	glutamyl-tRNA synthetase [EC:6.1.1.17]	-1.41761	-0.0795588	<<	<	Brite Hierarchies	Protein families: signaling, cellular processes	Prokaryotic defense system	EARS, gltX; glutamyl-tRNA synthetase [EC:6.1.1.17]	AA Only	1.33805	AA Only
amy:ADJ76_04620	K03976	Schaalia meyeri	<<|>	Cys-tRNA(Pro)/Cys-tRNA(Cys) deacylase [EC:3.1.1.-]	-1.29219	0.370362	<<	>	Brite Hierarchies	Protein families: genetic information processing	Transfer RNA biogenesis	ybaK, ebsC; Cys-tRNA(Pro)/Cys-tRNA(Cys) deacylase [EC:3.1.1.-]	AA Only	1.66256	AA Only
amy:ADJ76_04680	K07173	Schaalia meyeri	<<|>	S-ribosylhomocysteine lyase [EC:4.4.1.21]	-1.28263	0.266971	<<	>	Metabolism	Amino acid metabolism	Cysteine and methionine metabolism	luxS; S-ribosylhomocysteine lyase [EC:4.4.1.21]	AA Only	1.5496	AA Only
amy:ADJ76_04685	K02316	Schaalia meyeri	<<|<	DNA primase [EC:2.7.7.101]	-1.26519	-0.212206	<<	<	Brite Hierarchies	Protein families: genetic information processing	DNA replication proteins	dnaG; DNA primase [EC:2.7.7.101]	AA Only	1.05298	AA Only
amy:ADJ76_04850	K03701	Schaalia meyeri	<<|>	excinuclease ABC subunit A	-1.33298	0.0183855	<<	>	Brite Hierarchies	Protein families: genetic information processing	DNA repair and recombination proteins	uvrA; excinuclease ABC subunit A	AA Only	1.35136	AA Only
amy:ADJ76_04885	K21739	Schaalia meyeri	<<|<	probable pyridine nucleotide-disulfide oxidoreductase	-1.95458	-0.0332611	<<	<	Not Included in Pathway or Brite	Other	Other	rclA; probable pyridine nucleotide-disulfide oxidoreductase	AA Only	1.92132	AA Only
amy:ADJ76_05035	K01990	Schaalia meyeri	<<|>	ABC-2 type transport system ATP-binding protein	-1.3118	0.588152	<<	>	Brite Hierarchies	Protein families: signaling, cellular processes	Transporters	ABC-2.A; ABC-2 type transport system ATP-binding protein	AA Only	1.89995	AA Only
amy:ADJ76_05040	K01992	Schaalia meyeri	<<|>	ABC-2 type transport system permease protein	-1.18588	0.81381	<<	>	Brite Hierarchies	Protein families: signaling, cellular processes	Transporters	ABC-2.P; ABC-2 type transport system permease protein	AA Only	1.99969	AA Only
amy:ADJ76_05070	K00164	Schaalia meyeri	<<|>	2-oxoglutarate dehydrogenase E1 component [EC:1.2.4.2]	-1.49092	0.206775	<<	>	Metabolism	Metabolism of cofactors and vitamins	Lipoic acid metabolism	OGDH, sucA; 2-oxoglutarate dehydrogenase E1 component [EC:1.2.4.2]	AA Only	1.6977	AA Only
amy:ADJ76_05275	K01710	Schaalia meyeri	<<|<	dTDP-glucose 4,6-dehydratase [EC:4.2.1.46]	-1.45193	-0.259133	<<	<	Metabolism	Glycan biosynthesis and metabolism	O-Antigen nucleotide sugar biosynthesis	rfbB, rmlB, rffG; dTDP-glucose 4,6-dehydratase [EC:4.2.1.46]	AA Only	1.19279	AA Only
amy:ADJ76_05335	K07271	Schaalia meyeri	<<|<	lipopolysaccharide cholinephosphotransferase [EC:2.7.8.-]	-1.35654	-0.348322	<<	<	Metabolism	Glycan biosynthesis and metabolism	Teichoic acid biosynthesis	licD; lipopolysaccharide cholinephosphotransferase [EC:2.7.8.-]	AA Only	1.00822	AA Only
amy:ADJ76_05385	K02027	Schaalia meyeri	<<|<	multiple sugar transport system substrate-binding protein	-1.44066	-0.302131	<<	<	Brite Hierarchies	Protein families: signaling, cellular processes	Transporters	ABC.MS.S; multiple sugar transport system substrate-binding protein	AA Only	1.13853	AA Only
amy:ADJ76_05525	K00948	Schaalia meyeri	<<|>	ribose-phosphate pyrophosphokinase [EC:2.7.6.1]	-1.52983	0.260934	<<	>	Metabolism	Nucleotide metabolism	Purine metabolism	PRPS, prsA; ribose-phosphate pyrophosphokinase [EC:2.7.6.1]	AA Only	1.79077	AA Only
amy:ADJ76_05660	K15034	Schaalia meyeri	<<|>	ribosome-associated protein	-1.64889	0.203647	<<	>	Brite Hierarchies	Protein families: genetic information processing	Translation factors	yaeJ; ribosome-associated protein	AA Only	1.85254	AA Only
amy:ADJ76_05685	K01992	Schaalia meyeri	<<|<	ABC-2 type transport system permease protein	-1.38076	-0.404226	<<	<	Brite Hierarchies	Protein families: signaling, cellular processes	Transporters	ABC-2.P; ABC-2 type transport system permease protein	AA Only	0.976534	AA Only
amy:ADJ76_05745	K01951	Schaalia meyeri	<<|<	GMP synthase (glutamine-hydrolysing) [EC:6.3.5.2]	-1.70921	-0.134765	<<	<	Brite Hierarchies	Protein families: metabolism	Peptidases and inhibitors	guaA, GMPS; GMP synthase (glutamine-hydrolysing) [EC:6.3.5.2]	AA Only	1.57445	AA Only
amy:ADJ76_05765	K01903	Schaalia meyeri	<<|>	succinyl-CoA synthetase beta subunit [EC:6.2.1.5]	-1.65875	0.103266	<<	>	Metabolism	Carbohydrate metabolism	Propanoate metabolism	sucC; succinyl-CoA synthetase beta subunit [EC:6.2.1.5]	AA Only	1.76202	AA Only
amy:ADJ76_05820	K01193	Schaalia meyeri	<<|>	beta-fructofuranosidase [EC:3.2.1.26]	-1.63721	0.516015	<<	>	Metabolism	Carbohydrate metabolism	Starch and sucrose metabolism	INV, sacA; beta-fructofuranosidase [EC:3.2.1.26]	AA Only	2.15322	AA Only
amy:ADJ76_05890	K19956	Schaalia meyeri	<<|>	L-sorbose 1-phosphate reductase [EC:1.1.1.-]	-1.77207	0.1096	<<	>	Metabolism	Carbohydrate metabolism	Fructose and mannose metabolism	sorE; L-sorbose 1-phosphate reductase [EC:1.1.1.-]	AA Only	1.88167	AA Only
amy:ADJ76_05895	K00068	Schaalia meyeri	<<|>	sorbitol-6-phosphate 2-dehydrogenase [EC:1.1.1.140]	-2.11266	0.107139	<<	>	Metabolism	Carbohydrate metabolism	Fructose and mannose metabolism	srlD; sorbitol-6-phosphate 2-dehydrogenase [EC:1.1.1.140]	AA Only	2.2198	AA Only
amy:ADJ76_05905	K11381	Schaalia meyeri	<<|>	2-oxoisovalerate dehydrogenase E1 component [EC:1.2.4.4]	-1.72827	0.112485	<<	>	Metabolism	Carbohydrate metabolism	Propanoate metabolism	bkdA; 2-oxoisovalerate dehydrogenase E1 component [EC:1.2.4.4]	AA Only	1.84076	AA Only
amy:ADJ76_05910	K00382	Schaalia meyeri	<<|>	dihydrolipoamide dehydrogenase [EC:1.8.1.4]	-1.61485	0.150223	<<	>	Metabolism	Amino acid metabolism	Glycine, serine and threonine metabolism	DLD, lpd, pdhD; dihydrolipoyl dehydrogenase [EC:1.8.1.4]	AA Only	1.76507	AA Only
amy:ADJ76_05915	K00627	Schaalia meyeri	<<|>	pyruvate dehydrogenase E2 component (dihydrolipoamide acetyltransferase) [EC:2.3.1.12]	-1.74355	0.172749	<<	>	Metabolism	Carbohydrate metabolism	Pyruvate metabolism	DLAT, aceF, pdhC; pyruvate dehydrogenase E2 component (dihydrolipoyllysine-residue acetyltransferase) [EC:2.3.1.12]	AA Only	1.9163	AA Only
amy:ADJ76_05940	K01818	Schaalia meyeri	<<|>	L-fucose/D-arabinose isomerase [EC:5.3.1.25 5.3.1.3]	-1.92619	0.0639042	<<	>	Metabolism	Carbohydrate metabolism	Pentose and glucuronate interconversions	fucI; L-fucose/D-arabinose isomerase [EC:5.3.1.25 5.3.1.3]	AA Only	1.99009	AA Only
amy:ADJ76_06015	K02867	Schaalia meyeri	<<|<	large subunit ribosomal protein L11	-1.38907	-0.00578394	<<	<	Genetic Information Processing	Translation	Ribosome	RP-L11, MRPL11, rplK; large subunit ribosomal protein L11	AA Only	1.38329	AA Only
amy:ADJ76_06020	K02601	Schaalia meyeri	<<|>	transcription termination/antitermination protein NusG	-1.51057	0.343259	<<	>	Brite Hierarchies	Protein families: genetic information processing	Ribosome biogenesis	nusG; transcription termination/antitermination protein NusG	AA Only	1.85382	AA Only
amy:ADJ76_06070	K01714	Schaalia meyeri	<<|>	4-hydroxy-tetrahydrodipicolinate synthase [EC:4.3.3.7]	-2.25698	0.629527	<<	>	Metabolism	Amino acid metabolism	Lysine biosynthesis	dapA; 4-hydroxy-tetrahydrodipicolinate synthase [EC:4.3.3.7]	AA Only	2.8865	AA Only
amy:ADJ76_06155	K00341	Schaalia meyeri	<<|>	NADH-quinone oxidoreductase subunit L [EC:7.1.1.2]	-1.19514	0.417297	<<	>	Metabolism	Energy metabolism	Oxidative phosphorylation	nuoL; NADH-quinone oxidoreductase subunit L [EC:7.1.1.2]	AA Only	1.61244	AA Only
amy:ADJ76_06185	K00335	Schaalia meyeri	<<|>	NADH-quinone oxidoreductase subunit F [EC:7.1.1.2]	-1.46612	0.426865	<<	>	Metabolism	Energy metabolism	Oxidative phosphorylation	nuoF; NADH-quinone oxidoreductase subunit F [EC:7.1.1.2]	AA Only	1.89298	AA Only
amy:ADJ76_06195	K00333	Schaalia meyeri	<<|>	NADH-quinone oxidoreductase subunit D [EC:7.1.1.2]	-1.45686	0.0251652	<<	>	Metabolism	Energy metabolism	Oxidative phosphorylation	nuoD; NADH-quinone oxidoreductase subunit D [EC:7.1.1.2]	AA Only	1.48202	AA Only
amy:ADJ76_06205	K00331	Schaalia meyeri	<<|<	NADH-quinone oxidoreductase subunit B [EC:7.1.1.2]	-1.60805	-0.16334	<<	<	Metabolism	Energy metabolism	Oxidative phosphorylation	nuoB; NADH-quinone oxidoreductase subunit B [EC:7.1.1.2]	AA Only	1.44471	AA Only
amy:ADJ76_06210	K00330	Schaalia meyeri	<<|>	NADH-quinone oxidoreductase subunit A [EC:7.1.1.2]	-2.14585	0.726069	<<	>	Metabolism	Energy metabolism	Oxidative phosphorylation	nuoA; NADH-quinone oxidoreductase subunit A [EC:7.1.1.2]	AA Only	2.87192	AA Only
amy:ADJ76_06215	K21401	Schaalia meyeri	<<|>	menaquinone-9 beta-reductase [EC:1.3.99.38]	-1.28251	0.665592	<<	>	Not Included in Pathway or Brite	Other	Other	menJ; menaquinone-9 beta-reductase [EC:1.3.99.38]	AA Only	1.9481	AA Only
amy:ADJ76_06475	K03798	Schaalia meyeri	<<|<	cell division protease FtsH [EC:3.4.24.-]	-1.37388	-0.578874	<<	<	Brite Hierarchies	Protein families: metabolism	Peptidases and inhibitors	ftsH, hflB; cell division protease FtsH [EC:3.4.24.-]	AA Only	0.795004	AA Only
amy:ADJ76_06540	K02003	Schaalia meyeri	<<|<	putative ABC transport system ATP-binding protein	-1.24561	-0.310962	<<	<	Brite Hierarchies	Protein families: signaling, cellular processes	Transporters	ABC.CD.A; putative ABC transport system ATP-binding protein	AA Only	0.934644	AA Only
amy:ADJ76_06615	K03696	Schaalia meyeri	<<|<	ATP-dependent Clp protease ATP-binding subunit ClpC	-1.71431	-0.24819	<<	<	Brite Hierarchies	Protein families: genetic information processing	Chaperones and folding catalysts	clpC; ATP-dependent Clp protease ATP-binding subunit ClpC	AA Only	1.46612	AA Only
amy:ADJ76_06685	K01883	Schaalia meyeri	<<|<	cysteinyl-tRNA synthetase [EC:6.1.1.16]	-1.23428	-0.222435	<<	<	Brite Hierarchies	Protein families: genetic information processing	Transfer RNA biogenesis	CARS, cysS; cysteinyl-tRNA synthetase [EC:6.1.1.16]	AA Only	1.01185	AA Only
amy:ADJ76_06835	K18230	Schaalia meyeri	<<|>	macrolide transport system ATP-binding/permease protein	-1.38355	0.117407	<<	>	Brite Hierarchies	Protein families: signaling, cellular processes	Transporters	tylC, oleB, carA, srmB; macrolide transport system ATP-binding/permease protein	AA Only	1.50096	AA Only
amy:ADJ76_06890	K10947	Schaalia meyeri	<<|<	PadR family transcriptional regulator, regulatory protein PadR	-2.05849	-1.25891	<<	<	Brite Hierarchies	Protein families: genetic information processing	Transcription factors	padR; PadR family transcriptional regulator, regulatory protein PadR	AA Only	0.799579	AA Only
amy:ADJ76_06940	K00761	Schaalia meyeri	<<|>	uracil phosphoribosyltransferase [EC:2.4.2.9]	-1.59867	0.655467	<<	>	Metabolism	Nucleotide metabolism	Pyrimidine metabolism	upp, UPRT; uracil phosphoribosyltransferase [EC:2.4.2.9]	AA Only	2.25413	AA Only
amy:ADJ76_07035	K15582	Schaalia meyeri	<<|>	oligopeptide transport system permease protein	-1.28227	0.447408	<<	>	Brite Hierarchies	Protein families: signaling, cellular processes	Transporters	oppC; oligopeptide transport system permease protein	AA Only	1.72968	AA Only
amy:ADJ76_07045	K01990	Schaalia meyeri	<<|<	ABC-2 type transport system ATP-binding protein	-1.95649	-0.270953	<<	<	Brite Hierarchies	Protein families: signaling, cellular processes	Transporters	ABC-2.A; ABC-2 type transport system ATP-binding protein	AA Only	1.68553	AA Only
amy:ADJ76_07050	K01992	Schaalia meyeri	<<|>	ABC-2 type transport system permease protein	-1.63232	0.527688	<<	>	Brite Hierarchies	Protein families: signaling, cellular processes	Transporters	ABC-2.P; ABC-2 type transport system permease protein	AA Only	2.16001	AA Only
amy:ADJ76_07055	K07778	Schaalia meyeri	<<|<	two-component system, NarL family, sensor histidine kinase DesK [EC:2.7.13.3]	-1.69755	-0.149117	<<	<	Environmental Information Processing	Signal transduction	Two-component system	desK; two-component system, NarL family, sensor histidine kinase DesK [EC:2.7.13.3]	AA Only	1.54843	AA Only
amy:ADJ76_07060	K07693	Schaalia meyeri	<<|>	two-component system, NarL family, response regulator DesR	-1.62304	0.283855	<<	>	Environmental Information Processing	Signal transduction	Two-component system	desR; two-component system, NarL family, response regulator DesR	AA Only	1.90689	AA Only
amy:ADJ76_07100	K22736	Schaalia meyeri	<<|<	vacuolar iron transporter family protein	-1.45434	-0.0544077	<<	<	Brite Hierarchies	Protein families: signaling, cellular processes	Transporters	VIT; vacuolar iron transporter family protein	AA Only	1.39994	AA Only
amy:ADJ76_07185	K03647	Schaalia meyeri	<<|>	protein involved in ribonucleotide reduction	-1.23413	0.469021	<<	>	Not Included in Pathway or Brite	Other	Other	nrdI; protein involved in ribonucleotide reduction	AA Only	1.70315	AA Only
amy:ADJ76_07220	K02484	Schaalia meyeri	<<|<	two-component system, OmpR family, sensor kinase [EC:2.7.13.3]	-1.67795	-0.531979	<<	<	Brite Hierarchies	Protein families: signaling, cellular processes	Two-component system	K02484; two-component system, OmpR family, sensor kinase [EC:2.7.13.3]	AA Only	1.14597	AA Only
amy:ADJ76_07285	K20074	Schaalia meyeri	<<|>	PPM family protein phosphatase [EC:3.1.3.16]	-1.77027	0.380774	<<	>	Brite Hierarchies	Protein families: metabolism	Protein phosphatases, associated proteins	prpC, phpP; PPM family protein phosphatase [EC:3.1.3.16]	AA Only	2.15105	AA Only
amy:ADJ76_07465	K01081	Schaalia meyeri	<<|<	5'-nucleotidase [EC:3.1.3.5]	-1.77465	-0.550723	<<	<	Metabolism	Nucleotide metabolism	Purine metabolism	E3.1.3.5; 5'-nucleotidase [EC:3.1.3.5]	AA Only	1.22392	AA Only
amy:ADJ76_07490	K08217	Schaalia meyeri	<<|<	MFS transporter, DHA3 family, macrolide efflux protein	-1.26381	-0.383399	<<	<	Brite Hierarchies	Protein families: signaling, cellular processes	Transporters	mef; MFS transporter, DHA3 family, macrolide efflux protein	AA Only	0.880407	AA Only
amy:ADJ76_07680	K02470	Schaalia meyeri	<<|>	DNA gyrase subunit B [EC:5.6.2.2]	-1.92712	0.111564	<<	>	Brite Hierarchies	Protein families: genetic information processing	DNA repair and recombination proteins	gyrB; DNA gyrase subunit B [EC:5.6.2.2]	AA Only	2.03868	AA Only
amy:ADJ76_07755	K05825	Schaalia meyeri	<<|<	2-aminoadipate transaminase [EC:2.6.1.-]	-1.44422	-0.277499	<<	<	Metabolism	Amino acid metabolism	Lysine biosynthesis	LYSN; 2-aminoadipate transaminase [EC:2.6.1.-]	AA Only	1.16672	AA Only
amy:ADJ76_07865	K02058	Schaalia meyeri	<<|<	simple sugar transport system substrate-binding protein	-1.232	-0.650841	<<	<	Brite Hierarchies	Protein families: signaling, cellular processes	Transporters	ABC.SS.S; simple sugar transport system substrate-binding protein	AA Only	0.581159	AA Only
amy:ADJ76_08180	K17686	Schaalia meyeri	<<|<	P-type Cu+ transporter [EC:7.2.2.8]	-1.2376	-0.369143	<<	<	Environmental Information Processing	Signal transduction	MAPK signaling pathway - plant	copA, ctpA, ATP7; P-type Cu+ transporter [EC:7.2.2.8]	AA Only	0.868455	AA Only
amy:ADJ76_08415	K18479	Schaalia meyeri	<<|>	sulfoquinovose isomerase [EC:5.3.1.31]	-1.67302	0.0680667	<<	>	Not Included in Pathway or Brite	Other	Other	yihS; sulfoquinovose isomerase [EC:5.3.1.31]	AA Only	1.74108	AA Only
amy:ADJ76_08465	K06187	Schaalia meyeri	<<|>	recombination protein RecR	-1.58381	0.885631	<<	>	Brite Hierarchies	Protein families: genetic information processing	DNA repair and recombination proteins	recR; recombination protein RecR	AA Only	2.46944	AA Only
amy:ADJ76_08480	K00928	Schaalia meyeri	<<|>	aspartate kinase [EC:2.7.2.4]	-1.33978	0.010718	<<	>	Metabolism	Amino acid metabolism	Glycine, serine and threonine metabolism	lysC; aspartate kinase [EC:2.7.2.4]	AA Only	1.3505	AA Only
amy:ADJ76_08485	K00133	Schaalia meyeri	<<|<	aspartate-semialdehyde dehydrogenase [EC:1.2.1.11]	-1.47225	-0.13485	<<	<	Metabolism	Amino acid metabolism	Glycine, serine and threonine metabolism	asd; aspartate-semialdehyde dehydrogenase [EC:1.2.1.11]	AA Only	1.3374	AA Only
amy:ADJ76_08545	K01494	Schaalia meyeri	<<|>	dCTP deaminase [EC:3.5.4.13]	-1.20789	0.0971727	<<	>	Metabolism	Nucleotide metabolism	Pyrimidine metabolism	dcd; dCTP deaminase [EC:3.5.4.13]	AA Only	1.30507	AA Only
amy:ADJ76_08665	K07220	Schaalia meyeri	<<|<	uncharacterized protein	-1.1547	-0.0847906	<<	<	Not Included in Pathway or Brite	Other	Other	K07220; uncharacterized protein	AA Only	1.06991	AA Only
amy:ADJ76_08680	K03924	Schaalia meyeri	<<|<	MoxR-like ATPase [EC:3.6.3.-]	-1.82949	-0.54998	<<	<	Not Included in Pathway or Brite	Other	Other	moxR; MoxR-like ATPase [EC:3.6.3.-]	AA Only	1.27952	AA Only
amy:ADJ76_08900	K01978	Schaalia meyeri	<<|>	M1 RNA	-1.66912	0.162569	<<	>	Brite Hierarchies	Protein families: genetic information processing	Transfer RNA biogenesis	rnpB; M1 RNA	AA Only	1.83169	AA Only
ane:AN27039_0036	K01759	Actinomyces naeslundii	<<|>	lactoylglutathione lyase [EC:4.4.1.5]	-1.433	0.242331	<<	>	Metabolism	Carbohydrate metabolism	Pyruvate metabolism	GLO1, gloA; lactoylglutathione lyase [EC:4.4.1.5]	AA Only	1.67533	AA Only
ane:AN27039_0117	K02909	Actinomyces naeslundii	<<|<	large subunit ribosomal protein L31	-1.20574	-0.433068	<<	<	Genetic Information Processing	Translation	Ribosome	RP-L31, rpmE; large subunit ribosomal protein L31	AA Only	0.77267	AA Only
ane:AN27039_0376	K04485	Actinomyces naeslundii	<<|>	DNA repair protein RadA/Sms	-1.04659	0.0345624	<<	>	Brite Hierarchies	Protein families: genetic information processing	DNA repair and recombination proteins	radA, sms; DNA repair protein RadA/Sms	AA Only	1.08115	AA Only
ane:AN27039_0402	K03305	Actinomyces naeslundii	<<|<	proton-dependent oligopeptide transporter, POT family	-1.08656	-0.765787	<<	<	Not Included in Pathway or Brite	Other	Other	TC.POT; proton-dependent oligopeptide transporter, POT family	AA Only	0.320772	Shared
ane:AN27039_0421	K02013	Actinomyces naeslundii	<<|<	iron complex transport system ATP-binding protein [EC:7.2.2.-]	-1.07284	-0.621196	<<	<	Brite Hierarchies	Protein families: signaling, cellular processes	Transporters	ABC.FEV.A; iron complex transport system ATP-binding protein [EC:7.2.2.-]	AA Only	0.451647	Shared
ane:AN27039_0424	K02015	Actinomyces naeslundii	<<|<	iron complex transport system permease protein	-1.03822	-0.390004	<<	<	Brite Hierarchies	Protein families: signaling, cellular processes	Transporters	ABC.FEV.P; iron complex transport system permease protein	AA Only	0.648221	AA Only
ane:AN27039_0425	K02015	Actinomyces naeslundii	<<|<	iron complex transport system permease protein	-1.02741	-0.754763	<<	<	Brite Hierarchies	Protein families: signaling, cellular processes	Transporters	ABC.FEV.P; iron complex transport system permease protein	AA Only	0.272646	Shared
ane:AN27039_0426	K02015	Actinomyces naeslundii	<<|<	iron complex transport system permease protein	-1.86227	-0.702977	<<	<	Brite Hierarchies	Protein families: signaling, cellular processes	Transporters	ABC.FEV.P; iron complex transport system permease protein	AA Only	1.15929	AA Only
ane:AN27039_0501	K03088	Actinomyces naeslundii	<<|<	RNA polymerase sigma-70 factor, ECF subfamily	-2.0522	-1.12681	<<	<	Brite Hierarchies	Protein families: genetic information processing	Transcription machinery	rpoE; RNA polymerase sigma-70 factor, ECF subfamily	AA Only	0.925389	AA Only
ane:AN27039_0574	K01945	Actinomyces naeslundii	<<|<	phosphoribosylamine---glycine ligase [EC:6.3.4.13]	-1.14265	-0.701408	<<	<	Metabolism	Nucleotide metabolism	Purine metabolism	purD; phosphoribosylamine---glycine ligase [EC:6.3.4.13]	AA Only	0.441241	Shared
ane:AN27039_0577	K06996	Actinomyces naeslundii	<<|<	uncharacterized protein	-1.24191	-0.39145	<<	<	Not Included in Pathway or Brite	Other	Other	K06996; uncharacterized protein	AA Only	0.850461	AA Only
ane:AN27039_0655	K09956	Actinomyces naeslundii	<<|>	uncharacterized protein	-1.32845	0.0194976	<<	>	Not Included in Pathway or Brite	Other	Other	K09956; uncharacterized protein	AA Only	1.34795	AA Only
ane:AN27039_0695	K03168	Actinomyces naeslundii	<<|<	DNA topoisomerase I [EC:5.6.2.1]	-1.21263	-0.297557	<<	<	Brite Hierarchies	Protein families: genetic information processing	DNA repair and recombination proteins	topA; DNA topoisomerase I [EC:5.6.2.1]	AA Only	0.915075	AA Only
ane:AN27039_0730	K02004	Actinomyces naeslundii	<<|<	putative ABC transport system permease protein	-1.21665	-0.0244193	<<	<	Brite Hierarchies	Protein families: signaling, cellular processes	Transporters	ABC.CD.P; putative ABC transport system permease protein	AA Only	1.19223	AA Only
ane:AN27039_0731	K02003	Actinomyces naeslundii	<<|>	putative ABC transport system ATP-binding protein	-1.28641	0.296255	<<	>	Brite Hierarchies	Protein families: signaling, cellular processes	Transporters	ABC.CD.A; putative ABC transport system ATP-binding protein	AA Only	1.58267	AA Only
ane:AN27039_0761	K04047	Actinomyces naeslundii	<<|<	starvation-inducible DNA-binding protein	-0.943794	-0.083794	<<	<	Brite Hierarchies	Protein families: genetic information processing	Chromosome and associated proteins	dps; starvation-inducible DNA-binding protein	AA Only	0.86	AA Only
ane:AN27039_0769	K01772	Actinomyces naeslundii	<<|<	protoporphyrin/coproporphyrin ferrochelatase [EC:4.99.1.1 4.99.1.9]	-1.08989	-0.11915	<<	<	Metabolism	Metabolism of cofactors and vitamins	Porphyrin metabolism	hemH, FECH; protoporphyrin/coproporphyrin ferrochelatase [EC:4.98.1.1 4.99.1.9]	AA Only	0.970742	AA Only
ane:AN27039_0822	K02168	Actinomyces naeslundii	<<|<	choline/glycine/proline betaine transport protein	-0.986756	-0.429651	<<	<	Brite Hierarchies	Protein families: signaling, cellular processes	Transporters	betT, betS; choline/glycine/proline betaine transport protein	AA Only	0.557104	AA Only
ane:AN27039_0823	K06221	Actinomyces naeslundii	<<|<	2,5-diketo-D-gluconate reductase A [EC:1.1.1.346]	-1.14699	-0.00609896	<<	<	Not Included in Pathway or Brite	Other	Other	dkgA; 2,5-diketo-D-gluconate reductase A [EC:1.1.1.346]	AA Only	1.14089	AA Only
ane:AN27039_0963	K01752	Actinomyces naeslundii	<<|>	L-serine dehydratase [EC:4.3.1.17]	-1.09754	0.263003	<<	>	Metabolism	Amino acid metabolism	Glycine, serine and threonine metabolism	E4.3.1.17, sdaA, sdaB, tdcG; L-serine dehydratase [EC:4.3.1.17]	AA Only	1.36055	AA Only
ane:AN27039_0967	K00868	Actinomyces naeslundii	<<|<	pyridoxine kinase [EC:2.7.1.35]	-1.14472	-0.878481	<<	<	Metabolism	Metabolism of cofactors and vitamins	Vitamin B6 metabolism	pdxK, pdxY; pyridoxine kinase [EC:2.7.1.35]	AA Only	0.266235	Shared
ane:AN27039_1128	K01990	Actinomyces naeslundii	<<|>	ABC-2 type transport system ATP-binding protein	-1.74625	0.782196	<<	>	Brite Hierarchies	Protein families: signaling, cellular processes	Transporters	ABC-2.A; ABC-2 type transport system ATP-binding protein	AA Only	2.52845	AA Only
ane:AN27039_1129	K01992	Actinomyces naeslundii	<<|>	ABC-2 type transport system permease protein	-1.80825	0.693784	<<	>	Brite Hierarchies	Protein families: signaling, cellular processes	Transporters	ABC-2.P; ABC-2 type transport system permease protein	AA Only	2.50203	AA Only
ane:AN27039_1210	K13640	Actinomyces naeslundii	<<|<	MerR family transcriptional regulator, heat shock protein HspR	-1.62779	-0.857062	<<	<	Brite Hierarchies	Protein families: genetic information processing	Transcription factors	hspR; MerR family transcriptional regulator, heat shock protein HspR	AA Only	0.770731	AA Only
ane:AN27039_1213	K07148	Actinomyces naeslundii	<<|<	uncharacterized protein	-1.31103	-0.0794654	<<	<	Not Included in Pathway or Brite	Other	Other	K07148; uncharacterized protein	AA Only	1.23156	AA Only
ane:AN27039_1344	K15269	Actinomyces naeslundii	<<|<	probable blue pigment (indigoidine) exporter	-1.4791	-0.42625	<<	<	Brite Hierarchies	Protein families: signaling, cellular processes	Transporters	pecM; probable blue pigment (indigoidine) exporter	AA Only	1.05285	AA Only
ane:AN27039_1452	K02033	Actinomyces naeslundii	<<|<	peptide/nickel transport system permease protein	-1.11555	-0.324673	<<	<	Brite Hierarchies	Protein families: signaling, cellular processes	Transporters	ABC.PE.P; peptide/nickel transport system permease protein	AA Only	0.790873	AA Only
ane:AN27039_1517	K17686	Actinomyces naeslundii	<<|>	P-type Cu+ transporter [EC:7.2.2.8]	-1.27119	0.31429	<<	>	Environmental Information Processing	Signal transduction	MAPK signaling pathway - plant	copA, ctpA, ATP7; P-type Cu+ transporter [EC:7.2.2.8]	AA Only	1.58548	AA Only
ane:AN27039_1532	K21011	Actinomyces naeslundii	<<|>	polysaccharide biosynthesis protein PelF	-1.01014	0.165775	<<	>	Brite Hierarchies	Protein families: metabolism	Glycosyltransferases	pelF; polysaccharide biosynthesis protein PelF	AA Only	1.17591	AA Only
ane:AN27039_1578	K00344	Actinomyces naeslundii	<<|>	NADPH:quinone reductase [EC:1.6.5.5]	-1.30415	0.0641102	<<	>	Not Included in Pathway or Brite	Other	Other	qor, CRYZ; NADPH:quinone reductase [EC:1.6.5.5]	AA Only	1.36826	AA Only
ane:AN27039_1674	K00334	Actinomyces naeslundii	<<|<	NADH-quinone oxidoreductase subunit E [EC:7.1.1.2]	-1.45707	-0.968633	<<	<	Metabolism	Energy metabolism	Oxidative phosphorylation	nuoE; NADH-quinone oxidoreductase subunit E [EC:7.1.1.2]	AA Only	0.488434	Shared
ane:AN27039_1779	K00973	Actinomyces naeslundii	<<|>	glucose-1-phosphate thymidylyltransferase [EC:2.7.7.24]	-1.43015	0.403095	<<	>	Metabolism	Glycan biosynthesis and metabolism	O-Antigen nucleotide sugar biosynthesis	rfbA, rmlA, rffH; glucose-1-phosphate thymidylyltransferase [EC:2.7.7.24]	AA Only	1.83324	AA Only
ane:AN27039_1805	K07654	Actinomyces naeslundii	<<|<	two-component system, OmpR family, sensor histidine kinase MtrB [EC:2.7.13.3]	-1.39548	-0.910434	<<	<	Environmental Information Processing	Signal transduction	Two-component system	mtrB; two-component system, OmpR family, sensor histidine kinase MtrB [EC:2.7.13.3]	AA Only	0.485048	Shared
ane:AN27039_1872	K02013	Actinomyces naeslundii	<<|<	iron complex transport system ATP-binding protein [EC:7.2.2.-]	-1.15041	-0.658088	<<	<	Brite Hierarchies	Protein families: signaling, cellular processes	Transporters	ABC.FEV.A; iron complex transport system ATP-binding protein [EC:7.2.2.-]	AA Only	0.492326	Shared
ane:AN27039_1874	K02015	Actinomyces naeslundii	<<|<	iron complex transport system permease protein	-1.26694	-0.395451	<<	<	Brite Hierarchies	Protein families: signaling, cellular processes	Transporters	ABC.FEV.P; iron complex transport system permease protein	AA Only	0.871488	AA Only
ane:AN27039_1876	K02015	Actinomyces naeslundii	<<|<	iron complex transport system permease protein	-1.72312	-0.118046	<<	<	Brite Hierarchies	Protein families: signaling, cellular processes	Transporters	ABC.FEV.P; iron complex transport system permease protein	AA Only	1.60507	AA Only
ane:AN27039_1939	K01887	Actinomyces naeslundii	<<|<	arginyl-tRNA synthetase [EC:6.1.1.19]	-0.922358	-0.124844	<<	<	Brite Hierarchies	Protein families: genetic information processing	Transfer RNA biogenesis	RARS, argS; arginyl-tRNA synthetase [EC:6.1.1.19]	AA Only	0.797514	AA Only
ane:AN27039_2016	K04487	Actinomyces naeslundii	<<|<	cysteine desulfurase [EC:2.8.1.7]	-1.46579	-0.136299	<<	<	Brite Hierarchies	Protein families: signaling, cellular processes	Prokaryotic defense system	iscS, NFS1; cysteine desulfurase [EC:2.8.1.7]	AA Only	1.32949	AA Only
ane:AN27039_2031	K22468	Actinomyces naeslundii	<<|<	polyphosphate kinase [EC:2.7.4.1]	-0.839269	-0.516742	<<	<	Metabolism	Energy metabolism	Oxidative phosphorylation	ppk2; polyphosphate kinase [EC:2.7.4.34]	AA Only	0.322526	Shared
ane:AN27039_2110	K06147	Actinomyces naeslundii	<<|<	ATP-binding cassette, subfamily B, bacterial	-1.02574	-0.0494456	<<	<	Brite Hierarchies	Protein families: signaling, cellular processes	Transporters	ABCB-BAC; ATP-binding cassette, subfamily B, bacterial	AA Only	0.97629	AA Only
ane:AN27039_2219	K01823	Actinomyces naeslundii	<<|<	isopentenyl-diphosphate Delta-isomerase [EC:5.3.3.2]	-1.11994	-0.549811	<<	<	Metabolism	Metabolism of terpenoids and polyketides	Terpenoid backbone biosynthesis	idi, IDI; isopentenyl-diphosphate Delta-isomerase [EC:5.3.3.2]	AA Only	0.570133	AA Only
ane:AN27039_2571	K05592	Actinomyces naeslundii	<<|<	ATP-dependent RNA helicase DeaD [EC:3.6.4.13]	-1.11196	-0.850672	<<	<	Brite Hierarchies	Protein families: genetic information processing	Ribosome biogenesis	deaD, cshA; ATP-dependent RNA helicase DeaD [EC:3.6.4.13]	AA Only	0.261284	Shared
ane:AN27039_2683	K03484	Actinomyces naeslundii	<<|>	LacI family transcriptional regulator, sucrose operon repressor	-1.14511	0.545328	<<	>	Brite Hierarchies	Protein families: genetic information processing	Transcription factors	scrR; LacI family transcriptional regulator, sucrose operon repressor	AA Only	1.69044	AA Only
ane:AN27039_2723	K04750	Actinomyces naeslundii	<<|<	PhnB protein	-1.31727	-0.440754	<<	<	Not Included in Pathway or Brite	Other	Other	phnB; PhnB protein	AA Only	0.876516	AA Only
ane:AN27039_2794	K07112	Actinomyces naeslundii	<<|<	uncharacterized protein	-1.17013	-0.320092	<<	<	Not Included in Pathway or Brite	Other	Other	K07112; uncharacterized protein	AA Only	0.850038	AA Only
ane:AN27039_2896	K02757	Actinomyces naeslundii	<<|<	beta-glucoside PTS system EIICBA component [EC:2.7.1.-]	-0.956967	-0.781084	<<	<	Brite Hierarchies	Protein families: signaling, cellular processes	Transporters	bglF, bglP; beta-glucoside PTS system EIICBA component [EC:2.7.1.-]	AA Only	0.175883	Shared
ane:AN27039_2930	K07729	Actinomyces naeslundii	<<|<	putative transcriptional regulator	-1.4206	-0.689591	<<	<	Brite Hierarchies	Protein families: genetic information processing	Transcription factors	K07729; putative transcriptional regulator	AA Only	0.731005	AA Only
ane:AN27039_2945	K09761	Actinomyces naeslundii	<<|>	16S rRNA (uracil1498-N3)-methyltransferase [EC:2.1.1.193]	-1.34958	0.0243281	<<	>	Brite Hierarchies	Protein families: genetic information processing	Ribosome biogenesis	rsmE; 16S rRNA (uracil1498-N3)-methyltransferase [EC:2.1.1.193]	AA Only	1.37391	AA Only
ane:AN27039_2978	K00794	Actinomyces naeslundii	<<|<	6,7-dimethyl-8-ribityllumazine synthase [EC:2.5.1.78]	-1.53809	-0.805986	<<	<	Metabolism	Metabolism of cofactors and vitamins	Riboflavin metabolism	ribH, RIB4; 6,7-dimethyl-8-ribityllumazine synthase [EC:2.5.1.78]	AA Only	0.732108	AA Only
ane:AN27039_2991	K03709	Actinomyces naeslundii	<<|>	DtxR family transcriptional regulator, Mn-dependent transcriptional regulator	-1.30438	0.146775	<<	>	Brite Hierarchies	Protein families: genetic information processing	Transcription factors	troR, sirR, scaR, mntR; DtxR family transcriptional regulator, Mn-dependent transcriptional regulator	AA Only	1.45116	AA Only
ane:AN27039_3015	K06147	Actinomyces naeslundii	<<|>	ATP-binding cassette, subfamily B, bacterial	-1.14785	0.204793	<<	>	Brite Hierarchies	Protein families: signaling, cellular processes	Transporters	ABCB-BAC; ATP-binding cassette, subfamily B, bacterial	AA Only	1.35264	AA Only
ane:AN27039_3019	K02484	Actinomyces naeslundii	<<|<	two-component system, OmpR family, sensor kinase [EC:2.7.13.3]	-1.06603	-0.305853	<<	<	Brite Hierarchies	Protein families: signaling, cellular processes	Two-component system	K02484; two-component system, OmpR family, sensor kinase [EC:2.7.13.3]	AA Only	0.76018	AA Only
ane:AN27039_3025	K03979	Actinomyces naeslundii	<<|<	GTPase [EC:3.6.5.-]	-1.08714	-0.61521	<<	<	Brite Hierarchies	Protein families: genetic information processing	Ribosome biogenesis	obgE, cgtA, MTG2; GTPase [EC:3.6.5.-]	AA Only	0.471927	Shared
ane:AN27039_3043	K03685	Actinomyces naeslundii	<<|<	ribonuclease III [EC:3.1.26.3]	-1.45362	-0.419515	<<	<	Brite Hierarchies	Protein families: genetic information processing	Ribosome biogenesis	rnc, DROSHA, RNT1; ribonuclease III [EC:3.1.26.3]	AA Only	1.0341	AA Only
ane:AN27039_3048	K02429	Actinomyces naeslundii	<<|<	MFS transporter, FHS family, L-fucose permease	-1.15255	-0.211357	<<	<	Brite Hierarchies	Protein families: signaling, cellular processes	Transporters	fucP; MFS transporter, FHS family, L-fucose permease	AA Only	0.941193	AA Only
ane:AN27039_3076	K03665	Actinomyces naeslundii	<<|<	GTPase	-1.42162	-0.365652	<<	<	Brite Hierarchies	Protein families: genetic information processing	Ribosome biogenesis	hflX; GTPase	AA Only	1.05597	AA Only
ane:AN27039_3134	K16235	Actinomyces naeslundii	<<|<	S-methylmethionine transporter	-1.14064	-0.205576	<<	<	Brite Hierarchies	Protein families: signaling, cellular processes	Transporters	mmuP; S-methylmethionine transporter	AA Only	0.935066	AA Only
ane:AN27039_3162	K01788	Actinomyces naeslundii	<<|>	N-acylglucosamine-6-phosphate 2-epimerase [EC:5.1.3.9]	-1.21307	0.097257	<<	>	Metabolism	Carbohydrate metabolism	Amino sugar, nucleotide sugar metabolism	nanE; N-acylglucosamine-6-phosphate 2-epimerase [EC:5.1.3.9]	AA Only	1.31032	AA Only
aos:AXE84_00040	K06147	Actinomyces oris	<<|>	ATP-binding cassette, subfamily B, bacterial	-1.4398	0.66349	<<	>	Brite Hierarchies	Protein families: signaling, cellular processes	Transporters	ABCB-BAC; ATP-binding cassette, subfamily B, bacterial	AA Only	2.10329	AA Only
aos:AXE84_00055	K00012	Actinomyces oris	<<|>	UDPglucose 6-dehydrogenase [EC:1.1.1.22]	-1.21939	0.218535	<<	>	Metabolism	Carbohydrate metabolism	Amino sugar, nucleotide sugar metabolism	UGDH, ugd; UDPglucose 6-dehydrogenase [EC:1.1.1.22]	AA Only	1.43792	AA Only
aos:AXE84_00060	K02484	Actinomyces oris	<<|<	two-component system, OmpR family, sensor kinase [EC:2.7.13.3]	-1.21312	-0.918936	<<	<	Brite Hierarchies	Protein families: signaling, cellular processes	Two-component system	K02484; two-component system, OmpR family, sensor kinase [EC:2.7.13.3]	AA Only	0.294188	Shared
aos:AXE84_00065	K07665	Actinomyces oris	<<|<	two-component system, OmpR family, copper resistance phosphate regulon response regulator CusR	-1.10461	-0.721904	<<	<	Environmental Information Processing	Signal transduction	Two-component system	cusR, copR, silR; two-component system, OmpR family, copper resistance phosphate regulon response regulator CusR	AA Only	0.382705	Shared
aos:AXE84_00175	K00848	Actinomyces oris	<<|<	rhamnulokinase [EC:2.7.1.5]	-1.11501	-0.22332	<<	<	Metabolism	Carbohydrate metabolism	Pentose and glucuronate interconversions	rhaB; rhamnulokinase [EC:2.7.1.5]	AA Only	0.891687	AA Only
aos:AXE84_00340	K00281	Actinomyces oris	<<|<	glycine dehydrogenase [EC:1.4.4.2]	-1.19872	-0.0714747	<<	<	Metabolism	Amino acid metabolism	Glycine, serine and threonine metabolism	GLDC, gcvP; glycine cleavage system P protein (glycine dehydrogenase) [EC:1.4.4.2]	AA Only	1.12724	AA Only
aos:AXE84_00370	K03553	Actinomyces oris	<<|<	recombination protein RecA	-1.12419	-0.287127	<<	<	Brite Hierarchies	Protein families: genetic information processing	DNA repair and recombination proteins	recA; recombination protein RecA	AA Only	0.83706	AA Only
aos:AXE84_00600	K06891	Actinomyces oris	<<|<	ATP-dependent Clp protease adaptor protein ClpS	-1.15058	-0.426596	<<	<	Not Included in Pathway or Brite	Other	Other	clpS; ATP-dependent Clp protease adaptor protein ClpS	AA Only	0.72398	AA Only
aos:AXE84_01190	K02077	Actinomyces oris	<|<<	zinc/manganese transport system substrate-binding protein	-0.467829	-1.1719	<	<<	Brite Hierarchies	Protein families: signaling, cellular processes	Transporters	ABC.ZM.S; zinc/manganese transport system substrate-binding protein	Hisp Only	0.704073	Hisp Only
aos:AXE84_01325	K02902	Actinomyces oris	<<|<	large subunit ribosomal protein L28	-1.86028	-0.467167	<<	<	Genetic Information Processing	Translation	Ribosome	RP-L28, MRPL28, rpmB; large subunit ribosomal protein L28	AA Only	1.39312	AA Only
aos:AXE84_01335	K02954	Actinomyces oris	<<|<	small subunit ribosomal protein S14	-1.59203	-0.383095	<<	<	Genetic Information Processing	Translation	Ribosome	RP-S14, MRPS14, rpsN; small subunit ribosomal protein S14	AA Only	1.20894	AA Only
aos:AXE84_01340	K02909	Actinomyces oris	<<|<	large subunit ribosomal protein L31	-1.3752	-0.764971	<<	<	Genetic Information Processing	Translation	Ribosome	RP-L31, rpmE; large subunit ribosomal protein L31	AA Only	0.610233	AA Only
aos:AXE84_01810	K05340	Actinomyces oris	<<|<	glucose uptake protein	-1.4023	-0.809097	<<	<	Brite Hierarchies	Protein families: signaling, cellular processes	Transporters	glcU; glucose uptake protein	AA Only	0.593204	AA Only
aos:AXE84_02405	K04485	Actinomyces oris	<<|<	DNA repair protein RadA/Sms	-0.913483	-0.042299	<<	<	Brite Hierarchies	Protein families: genetic information processing	DNA repair and recombination proteins	radA, sms; DNA repair protein RadA/Sms	AA Only	0.871184	AA Only
aos:AXE84_02440	K00619	Actinomyces oris	<<|<	amino-acid N-acetyltransferase [EC:2.3.1.1]	-1.23126	-0.359428	<<	<	Metabolism	Amino acid metabolism	Arginine biosynthesis	argA; amino-acid N-acetyltransferase [EC:2.3.1.1]	AA Only	0.871833	AA Only
aos:AXE84_02565	K02016	Actinomyces oris	<<|<	iron complex transport system substrate-binding protein	-0.994447	-0.89508	<<	<	Brite Hierarchies	Protein families: signaling, cellular processes	Transporters	ABC.FEV.S; iron complex transport system substrate-binding protein	AA Only	0.0993675	Shared
aos:AXE84_02570	K02013	Actinomyces oris	<<|<	iron complex transport system ATP-binding protein [EC:7.2.2.-]	-1.3216	-0.594753	<<	<	Brite Hierarchies	Protein families: signaling, cellular processes	Transporters	ABC.FEV.A; iron complex transport system ATP-binding protein [EC:7.2.2.-]	AA Only	0.72685	AA Only
aos:AXE84_02575	K02015	Actinomyces oris	<<|<	iron complex transport system permease protein	-1.58196	-0.929861	<<	<	Brite Hierarchies	Protein families: signaling, cellular processes	Transporters	ABC.FEV.P; iron complex transport system permease protein	AA Only	0.652096	AA Only
aos:AXE84_02580	K02015	Actinomyces oris	<<|<	iron complex transport system permease protein	-1.46092	-0.593559	<<	<	Brite Hierarchies	Protein families: signaling, cellular processes	Transporters	ABC.FEV.P; iron complex transport system permease protein	AA Only	0.867358	AA Only
aos:AXE84_02895	K03088	Actinomyces oris	<<|<	RNA polymerase sigma-70 factor, ECF subfamily	-2.13441	-0.912842	<<	<	Brite Hierarchies	Protein families: genetic information processing	Transcription machinery	rpoE; RNA polymerase sigma-70 factor, ECF subfamily	AA Only	1.22157	AA Only
aos:AXE84_02925	K03602	Actinomyces oris	<<|>	exodeoxyribonuclease VII small subunit [EC:3.1.11.6]	-1.18971	0.302797	<<	>	Brite Hierarchies	Protein families: genetic information processing	DNA repair and recombination proteins	xseB; exodeoxyribonuclease VII small subunit [EC:3.1.11.6]	AA Only	1.49251	AA Only
aos:AXE84_03110	K07071	Actinomyces oris	<<|<	uncharacterized protein	-1.23406	-0.817571	<<	<	Not Included in Pathway or Brite	Other	Other	K07071; uncharacterized protein	AA Only	0.416491	Shared
aos:AXE84_03780	K02003	Actinomyces oris	<<|<	putative ABC transport system ATP-binding protein	-1.48605	-0.232038	<<	<	Brite Hierarchies	Protein families: signaling, cellular processes	Transporters	ABC.CD.A; putative ABC transport system ATP-binding protein	AA Only	1.25401	AA Only
aos:AXE84_04175	K06221	Actinomyces oris	<<|<	2,5-diketo-D-gluconate reductase A [EC:1.1.1.346]	-1.08561	-0.751809	<<	<	Not Included in Pathway or Brite	Other	Other	dkgA; 2,5-diketo-D-gluconate reductase A [EC:1.1.1.346]	AA Only	0.333799	Shared
aos:AXE84_04815	K01752	Actinomyces oris	<<|>	L-serine dehydratase [EC:4.3.1.17]	-1.06265	0.314835	<<	>	Metabolism	Amino acid metabolism	Glycine, serine and threonine metabolism	E4.3.1.17, sdaA, sdaB, tdcG; L-serine dehydratase [EC:4.3.1.17]	AA Only	1.37749	AA Only
aos:AXE84_05130	K19126	Actinomyces oris	<<|>	CRISPR system Cascade subunit CasE	-1.20265	1.14412	<<	>	Brite Hierarchies	Protein families: signaling, cellular processes	Prokaryotic defense system	casE, cse3; CRISPR system Cascade subunit CasE	AA Only	2.34677	AA Only
aos:AXE84_05135	K19131	Actinomyces oris	<<|>	CRISPR-associated protein Csb1	-1.3208	0.706261	<<	>	Brite Hierarchies	Protein families: signaling, cellular processes	Prokaryotic defense system	csb1; CRISPR-associated protein Csb1	AA Only	2.02706	AA Only
aos:AXE84_05140	K19132	Actinomyces oris	<<|>	CRISPR-associated protein Csb2	-1.21213	0.507504	<<	>	Brite Hierarchies	Protein families: signaling, cellular processes	Prokaryotic defense system	csb2; CRISPR-associated protein Csb2	AA Only	1.71963	AA Only
aos:AXE84_05285	K11737	Actinomyces oris	<<|<	D-serine/D-alanine/glycine transporter	-1.05328	-0.527721	<<	<	Brite Hierarchies	Protein families: signaling, cellular processes	Transporters	cycA; D-serine/D-alanine/glycine transporter	AA Only	0.525558	AA Only
aos:AXE84_05770	K07148	Actinomyces oris	<<|<	uncharacterized protein	-1.46449	-0.602944	<<	<	Not Included in Pathway or Brite	Other	Other	K07148; uncharacterized protein	AA Only	0.861547	AA Only
aos:AXE84_06000	K03218	Actinomyces oris	<<|<	23S rRNA (guanosine2251-2'-O)-methyltransferase [EC:2.1.1.185]	-0.945529	-0.177257	<<	<	Brite Hierarchies	Protein families: genetic information processing	Ribosome biogenesis	rlmB; 23S rRNA (guanosine2251-2'-O)-methyltransferase [EC:2.1.1.185]	AA Only	0.768272	AA Only
aos:AXE84_06275	K15269	Actinomyces oris	<<|<	probable blue pigment (indigoidine) exporter	-1.48812	-0.0179845	<<	<	Brite Hierarchies	Protein families: signaling, cellular processes	Transporters	pecM; probable blue pigment (indigoidine) exporter	AA Only	1.47013	AA Only
aos:AXE84_06280	K07118	Actinomyces oris	<<|<	uncharacterized protein	-1.42953	-0.386254	<<	<	Not Included in Pathway or Brite	Other	Other	K07118; uncharacterized protein	AA Only	1.04327	AA Only
aos:AXE84_06515	K09810	Actinomyces oris	>|>>	lipoprotein-releasing system ATP-binding protein [EC:3.6.3.-]	0.219615	2.0803	>	>>	Brite Hierarchies	Protein families: signaling, cellular processes	Transporters	lolD; lipoprotein-releasing system ATP-binding protein [EC:7.6.2.-]	Hisp Only	1.86069	Hisp Only
aos:AXE84_06630	K02033	Actinomyces oris	<<|<	peptide/nickel transport system permease protein	-1.21685	-0.240739	<<	<	Brite Hierarchies	Protein families: signaling, cellular processes	Transporters	ABC.PE.P; peptide/nickel transport system permease protein	AA Only	0.976116	AA Only
aos:AXE84_06690	K12503	Actinomyces oris	<<|<	short-chain Z-isoprenyl diphosphate synthase [EC:2.5.1.68]	-1.09468	-0.332934	<<	<	Metabolism	Metabolism of terpenoids and polyketides	Terpenoid backbone biosynthesis	E2.5.1.68; short-chain Z-isoprenyl diphosphate synthase [EC:2.5.1.68]	AA Only	0.761742	AA Only
aos:AXE84_07030	K03325	Actinomyces oris	<<|<	arsenite transporter	-1.03597	-0.701634	<<	<	Brite Hierarchies	Protein families: signaling, cellular processes	Transporters	ACR3, arsB; arsenite transporter	AA Only	0.334339	Shared
aos:AXE84_07115	K15581	Actinomyces oris	<<|<	oligopeptide transport system permease protein	-1.35994	-0.00481272	<<	<	Brite Hierarchies	Protein families: signaling, cellular processes	Transporters	oppB; oligopeptide transport system permease protein	AA Only	1.35512	AA Only
aos:AXE84_07500	K11892	Actinomyces oris	<<|>	type VI secretion system protein ImpK	-1.28038	0.604989	<<	>	Brite Hierarchies	Protein families: signaling, cellular processes	Secretion system	impK, ompA, vasF, dotU; type VI secretion system protein ImpK	AA Only	1.88537	AA Only
aos:AXE84_07700	K01953	Actinomyces oris	>|>>	asparagine synthase (glutamine-hydrolysing) [EC:6.3.5.4]	0.260575	1.67525	>	>>	Brite Hierarchies	Protein families: metabolism	Peptidases and inhibitors	asnB, ASNS; asparagine synthase (glutamine-hydrolysing) [EC:6.3.5.4]	Hisp Only	1.41468	Hisp Only
aos:AXE84_08280	K07149	Actinomyces oris	<<|<	uncharacterized protein	-1.15548	-0.590502	<<	<	Not Included in Pathway or Brite	Other	Other	K07149; uncharacterized protein	AA Only	0.56498	AA Only
aos:AXE84_08295	K09667	Actinomyces oris	<<|>	protein O-GlcNAc transferase [EC:2.4.1.255]	-1.25017	0.188555	<<	>	Brite Hierarchies	Protein families: genetic information processing	Chromosome and associated proteins	OGT; protein O-GlcNAc transferase [EC:2.4.1.255]	AA Only	1.43872	AA Only
aos:AXE84_08620	K03426	Actinomyces oris	<<|<	NAD+ diphosphatase [EC:3.6.1.22]	-1.17853	-0.607318	<<	<	Metabolism	Metabolism of cofactors and vitamins	Nicotinate and nicotinamide metabolism	E3.6.1.22, NUDT12, nudC; NAD+ diphosphatase [EC:3.6.1.22]	AA Only	0.571211	AA Only
aos:AXE84_08665	K19158	Actinomyces oris	<<|<	toxin YoeB [EC:3.1.-.-]	-1.22504	-0.50956	<<	<	Brite Hierarchies	Protein families: signaling, cellular processes	Prokaryotic defense system	yoeB; toxin YoeB [EC:3.1.-.-]	AA Only	0.715484	AA Only
aos:AXE84_08975	K16925	Actinomyces oris	<<|<	energy-coupling factor transport system substrate-specific component	-1.02779	-0.878462	<<	<	Brite Hierarchies	Protein families: signaling, cellular processes	Transporters	ykoE; energy-coupling factor transport system permease protein	AA Only	0.149329	Shared
aos:AXE84_09190	K01990	Actinomyces oris	>|>>	ABC-2 type transport system ATP-binding protein	0.129481	1.4213	>	>>	Brite Hierarchies	Protein families: signaling, cellular processes	Transporters	ABC-2.A; ABC-2 type transport system ATP-binding protein	Hisp Only	1.29182	Hisp Only
aos:AXE84_09325	K09903	Actinomyces oris	<<|<	uridylate kinase [EC:2.7.4.22]	-1.30845	-1.19323	<<	<	Metabolism	Nucleotide metabolism	Pyrimidine metabolism	pyrH; uridylate kinase [EC:2.7.4.22]	AA Only	0.115215	Shared
aos:AXE84_09365	K06976	Actinomyces oris	<<|<	uncharacterized protein	-1.11837	-0.115261	<<	<	Not Included in Pathway or Brite	Other	Other	K06976; uncharacterized protein	AA Only	1.00311	AA Only
aos:AXE84_09390	K01597	Actinomyces oris	<<|>	diphosphomevalonate decarboxylase [EC:4.1.1.33]	-1.12827	0.083803	<<	>	Metabolism	Metabolism of terpenoids and polyketides	Terpenoid backbone biosynthesis	MVD, mvaD; diphosphomevalonate decarboxylase [EC:4.1.1.33]	AA Only	1.21208	AA Only
aos:AXE84_10255	K01462	Actinomyces oris	<<|<	peptide deformylase [EC:3.5.1.88]	-1.15058	-0.322338	<<	<	Not Included in Pathway or Brite	Other	Other	PDF, def; peptide deformylase [EC:3.5.1.88]	AA Only	0.828237	AA Only
aos:AXE84_10385	K00982	Actinomyces oris	<<|<	[glutamine synthetase] adenylyltransferase / [glutamine synthetase]-adenylyl-L-tyrosine phosphorylase [EC:2.7.7.42 2.7.7.89]	-1.14432	-0.00469909	<<	<	Not Included in Pathway or Brite	Other	Other	glnE; [glutamine synthetase] adenylyltransferase / [glutamine synthetase]-adenylyl-L-tyrosine phosphorylase [EC:2.7.7.42 2.7.7.89]	AA Only	1.13962	AA Only
aos:AXE84_10710	K02051	Actinomyces oris	<<|>	NitT/TauT family transport system substrate-binding protein	-1.19953	0.183526	<<	>	Brite Hierarchies	Protein families: signaling, cellular processes	Transporters	ABC.SN.S; NitT/TauT family transport system substrate-binding protein	AA Only	1.38306	AA Only
aos:AXE84_10730	K01876	Actinomyces oris	<|<<	aspartyl-tRNA synthetase [EC:6.1.1.12]	-0.649956	-1.22517	<	<<	Brite Hierarchies	Protein families: genetic information processing	Transfer RNA biogenesis	DARS2, aspS; aspartyl-tRNA synthetase [EC:6.1.1.12]	Hisp Only	0.575213	Hisp Only
aos:AXE84_10935	K01560	Actinomyces oris	<|>>	2-haloacid dehalogenase [EC:3.8.1.2]	-0.538715	1.51454	<	>>	Metabolism	Xenobiotics biodegradation, metabolism	Chlorocyclohexane, chlorobenzene degradation	E3.8.1.2; 2-haloacid dehalogenase [EC:3.8.1.2]	Hisp Only	2.05326	Hisp Only
aos:AXE84_10975	K11928	Actinomyces oris	<<|<	sodium/proline symporter	-1.27568	-0.71056	<<	<	Brite Hierarchies	Protein families: signaling, cellular processes	Transporters	putP; sodium/proline symporter	AA Only	0.565118	AA Only
aos:AXE84_11045	K03116	Actinomyces oris	<<|<	sec-independent protein translocase protein TatA	-1.43677	-0.736995	<<	<	Brite Hierarchies	Protein families: signaling, cellular processes	Secretion system	tatA; sec-independent protein translocase protein TatA	AA Only	0.699778	AA Only
aos:AXE84_11055	K07029	Actinomyces oris	<<|<	diacylglycerol kinase (ATP) [EC:2.7.1.107]	-1.18521	-0.428277	<<	<	Metabolism	Lipid metabolism	Glycerophospholipid metabolism	dagK; diacylglycerol kinase (ATP) [EC:2.7.1.107]	AA Only	0.756935	AA Only
aos:AXE84_11250	K06024	Actinomyces oris	<<|<	segregation and condensation protein B	-1.47683	-0.333335	<<	<	Brite Hierarchies	Protein families: genetic information processing	Chromosome and associated proteins	scpB; segregation and condensation protein B	AA Only	1.1435	AA Only
aos:AXE84_11415	K01489	Actinomyces oris	<<|<	cytidine deaminase [EC:3.5.4.5]	-1.00289	-0.643111	<<	<	Metabolism	Nucleotide metabolism	Pyrimidine metabolism	cdd, CDA; cytidine deaminase [EC:3.5.4.5]	AA Only	0.35978	Shared
aos:AXE84_11520	K02013	Actinomyces oris	<<|>	iron complex transport system ATP-binding protein [EC:7.2.2.-]	-1.40946	0.0106864	<<	>	Brite Hierarchies	Protein families: signaling, cellular processes	Transporters	ABC.FEV.A; iron complex transport system ATP-binding protein [EC:7.2.2.-]	AA Only	1.42014	AA Only
aos:AXE84_11525	K02015	Actinomyces oris	<<|<	iron complex transport system permease protein	-1.19471	-0.488828	<<	<	Brite Hierarchies	Protein families: signaling, cellular processes	Transporters	ABC.FEV.P; iron complex transport system permease protein	AA Only	0.705884	AA Only
aos:AXE84_11820	K02616	Actinomyces oris	<<|<	phenylacetic acid degradation operon negative regulatory protein	-1.22807	-0.0646055	<<	<	Brite Hierarchies	Protein families: genetic information processing	Transcription factors	paaX; phenylacetic acid degradation operon negative regulatory protein	AA Only	1.16346	AA Only
aos:AXE84_11945	K09816	Actinomyces oris	<<|<	zinc transport system permease protein	-1.24661	-0.390514	<<	<	Brite Hierarchies	Protein families: signaling, cellular processes	Transporters	znuB; zinc transport system permease protein	AA Only	0.856092	AA Only
aos:AXE84_12060	K03705	Actinomyces oris	<<|<	heat-inducible transcriptional repressor	-1.03264	-0.0268746	<<	<	Brite Hierarchies	Protein families: genetic information processing	Transcription factors	hrcA; heat-inducible transcriptional repressor	AA Only	1.00577	AA Only
aos:AXE84_12275	K05595	Actinomyces oris	<<|<	multiple antibiotic resistance protein	-1.20363	-0.0474274	<<	<	Brite Hierarchies	Protein families: signaling, cellular processes	Transporters	marC; multiple antibiotic resistance protein	AA Only	1.1562	AA Only
apv:Apar_0003	K02338	Atopobium parvulum	>|>>	DNA polymerase III subunit beta [EC:2.7.7.7]	1.05582	14.1284	>	>>	Brite Hierarchies	Protein families: genetic information processing	DNA repair and recombination proteins	dnaN; DNA polymerase III subunit beta [EC:2.7.7.7]	Hisp Only	13.0726	Hisp Only
apv:Apar_0004	K03629	Atopobium parvulum	>|>>	DNA replication and repair protein RecF	0.478942	12.8494	>	>>	Brite Hierarchies	Protein families: genetic information processing	DNA repair and recombination proteins	recF; DNA replication and repair protein RecF	Hisp Only	12.3705	Hisp Only
apv:Apar_0006	K02470	Atopobium parvulum	>|>>	DNA gyrase subunit B [EC:5.6.2.2]	0.368789	2.88806	>	>>	Brite Hierarchies	Protein families: genetic information processing	DNA repair and recombination proteins	gyrB; DNA gyrase subunit B [EC:5.6.2.2]	Hisp Only	2.51928	Hisp Only
apv:Apar_0007	K02469	Atopobium parvulum	>|>>	DNA gyrase subunit A [EC:5.6.2.2]	0.319396	2.06152	>	>>	Brite Hierarchies	Protein families: genetic information processing	DNA repair and recombination proteins	gyrA; DNA gyrase subunit A [EC:5.6.2.2]	Hisp Only	1.74213	Hisp Only
apv:Apar_0008	K08999	Atopobium parvulum	>>|>>	uncharacterized protein	2.59064	2.85658	>>	>>	Not Included in Pathway or Brite	Other	Other	K08999; uncharacterized protein	Shared	0.265939	Shared
apv:Apar_0009	K02012	Atopobium parvulum	>|>>	iron(III) transport system substrate-binding protein	1.05166	22.4105	>	>>	Brite Hierarchies	Protein families: signaling, cellular processes	Transporters	afuA, fbpA; iron(III) transport system substrate-binding protein	Hisp Only	21.3589	Hisp Only
apv:Apar_0010	K02011	Atopobium parvulum	>|>>	iron(III) transport system permease protein	0.241871	5.62039	>	>>	Brite Hierarchies	Protein families: signaling, cellular processes	Transporters	afuB, fbpB; iron(III) transport system permease protein	Hisp Only	5.37852	Hisp Only
apv:Apar_0020	K03111	Atopobium parvulum	>|>>	single-strand DNA-binding protein	0.721507	10.1363	>	>>	Brite Hierarchies	Protein families: genetic information processing	DNA repair and recombination proteins	ssb; single-strand DNA-binding protein	Hisp Only	9.41474	Hisp Only
apv:Apar_0026	K01945	Atopobium parvulum	>|>>	phosphoribosylamine---glycine ligase [EC:6.3.4.13]	0.97664	5.21898	>	>>	Metabolism	Nucleotide metabolism	Purine metabolism	purD; phosphoribosylamine---glycine ligase [EC:6.3.4.13]	Hisp Only	4.24234	Hisp Only
apv:Apar_0027	K01515	Atopobium parvulum	>|>>	ADP-ribose pyrophosphatase [EC:3.6.1.13]	0.246941	28.4026	>	>>	Metabolism	Nucleotide metabolism	Purine metabolism	nudF; ADP-ribose diphosphatase [EC:3.6.1.13 3.6.1.-]	Hisp Only	28.1556	Hisp Only
apv:Apar_0031	K01588	Atopobium parvulum	>|>>	5-(carboxyamino)imidazole ribonucleotide mutase [EC:5.4.99.18]	0.656653	27.6982	>	>>	Metabolism	Nucleotide metabolism	Purine metabolism	purE; 5-(carboxyamino)imidazole ribonucleotide mutase [EC:5.4.99.18]	Hisp Only	27.0415	Hisp Only
apv:Apar_0035	K11175	Atopobium parvulum	>|>>	phosphoribosylglycinamide formyltransferase 1 [EC:2.1.2.2]	0.127666	30.673	>	>>	Metabolism	Nucleotide metabolism	Purine metabolism	purN; phosphoribosylglycinamide formyltransferase 1 [EC:2.1.2.2]	Hisp Only	30.5453	Hisp Only
apv:Apar_0041	K07124	Atopobium parvulum	>|>>	uncharacterized protein	0.490531	25.4059	>	>>	Not Included in Pathway or Brite	Other	Other	K07124; uncharacterized protein	Hisp Only	24.9154	Hisp Only
apv:Apar_0042	K07220	Atopobium parvulum	>>|>>	uncharacterized protein	4.52856	15.948	>>	>>	Not Included in Pathway or Brite	Other	Other	K07220; uncharacterized protein	Shared	11.4194	Shared
apv:Apar_0043	K03306	Atopobium parvulum	>|>>	inorganic phosphate transporter, PiT family	0.525528	17.2626	>	>>	Not Included in Pathway or Brite	Other	Other	TC.PIT; inorganic phosphate transporter, PiT family	Hisp Only	16.737	Hisp Only
apv:Apar_0057	K01990	Atopobium parvulum	>|>>	ABC-2 type transport system ATP-binding protein	0.335703	22.1174	>	>>	Brite Hierarchies	Protein families: signaling, cellular processes	Transporters	ABC-2.A; ABC-2 type transport system ATP-binding protein	Hisp Only	21.7817	Hisp Only
apv:Apar_0058	K01992	Atopobium parvulum	>|>>	ABC-2 type transport system permease protein	0.890709	21.8273	>	>>	Brite Hierarchies	Protein families: signaling, cellular processes	Transporters	ABC-2.P; ABC-2 type transport system permease protein	Hisp Only	20.9366	Hisp Only
apv:Apar_0059	K02355	Atopobium parvulum	>|>>	elongation factor G	0.89778	6.54819	>	>>	Brite Hierarchies	Protein families: genetic information processing	Translation factors	fusA, GFM, EFG; elongation factor G	Hisp Only	5.65041	Hisp Only
apv:Apar_0060	K01662	Atopobium parvulum	>|>>	1-deoxy-D-xylulose-5-phosphate synthase [EC:2.2.1.7]	0.0519303	2.85981	>	>>	Metabolism	Metabolism of terpenoids and polyketides	Terpenoid backbone biosynthesis	dxs; 1-deoxy-D-xylulose-5-phosphate synthase [EC:2.2.1.7]	Hisp Only	2.80788	Hisp Only
apv:Apar_0061	K00005	Atopobium parvulum	>|>>	glycerol dehydrogenase [EC:1.1.1.6]	1.23222	6.57789	>	>>	Metabolism	Carbohydrate metabolism	Propanoate metabolism	gldA; glycerol dehydrogenase [EC:1.1.1.6]	Hisp Only	5.34567	Hisp Only
apv:Apar_0064	K03699	Atopobium parvulum	>|>>	putative hemolysin	0.217581	20.0958	>	>>	Brite Hierarchies	Protein families: signaling, cellular processes	Transporters	tlyC; magnesium and cobalt exporter, CNNM family	Hisp Only	19.8783	Hisp Only
apv:Apar_0069	K06213	Atopobium parvulum	>|>>	magnesium transporter	0.504379	22.4498	>	>>	Brite Hierarchies	Protein families: signaling, cellular processes	Transporters	mgtE; magnesium transporter	Hisp Only	21.9454	Hisp Only
apv:Apar_0072	K06969	Atopobium parvulum	>|>>	23S rRNA (cytosine1962-C5)-methyltransferase [EC:2.1.1.191]	0.452952	31.5192	>	>>	Brite Hierarchies	Protein families: genetic information processing	Ribosome biogenesis	rlmI; 23S rRNA (cytosine1962-C5)-methyltransferase [EC:2.1.1.191]	Hisp Only	31.0662	Hisp Only
apv:Apar_0075	K00651	Atopobium parvulum	>|>>	homoserine O-succinyltransferase/O-acetyltransferase [EC:2.3.1.46 2.3.1.31]	0.99374	27.4654	>	>>	Metabolism	Energy metabolism	Sulfur metabolism	metA; homoserine O-succinyltransferase/O-acetyltransferase [EC:2.3.1.46 2.3.1.31]	Hisp Only	26.4717	Hisp Only
apv:Apar_0085	K04047	Atopobium parvulum	>|>>	starvation-inducible DNA-binding protein	0.192698	2.88921	>	>>	Brite Hierarchies	Protein families: genetic information processing	Chromosome and associated proteins	dps; starvation-inducible DNA-binding protein	Hisp Only	2.69652	Hisp Only
apv:Apar_0092	K08313	Atopobium parvulum	>|>>	fructose-6-phosphate aldolase 1 [EC:4.1.2.-]	0.272062	15.4718	>	>>	Not Included in Pathway or Brite	Other	Other	fsaA, mipB; fructose-6-phosphate aldolase 1 [EC:4.1.2.-]	Hisp Only	15.1997	Hisp Only
apv:Apar_0094	K04043	Atopobium parvulum	>>|>>	molecular chaperone DnaK	1.28918	2.39933	>>	>>	Brite Hierarchies	Protein families: genetic information processing	Chaperones and folding catalysts	dnaK, HSPA9; molecular chaperone DnaK	Shared	1.11015	Shared
apv:Apar_0095	K03687	Atopobium parvulum	>>|>>	molecular chaperone GrpE	1.48777	22.8345	>>	>>	Brite Hierarchies	Protein families: genetic information processing	Chaperones and folding catalysts	GRPE; molecular chaperone GrpE	Shared	21.3467	Shared
apv:Apar_0096	K05516	Atopobium parvulum	>|>>	curved DNA-binding protein	0.933081	22.0893	>	>>	Brite Hierarchies	Protein families: genetic information processing	Chromosome and associated proteins	cbpA; curved DNA-binding protein	Hisp Only	21.1562	Hisp Only
apv:Apar_0097	K13640	Atopobium parvulum	<|>>	MerR family transcriptional regulator, heat shock protein HspR	-0.589128	21.438	<	>>	Brite Hierarchies	Protein families: genetic information processing	Transcription factors	hspR; MerR family transcriptional regulator, heat shock protein HspR	Hisp Only	22.0271	Hisp Only
apv:Apar_0100	K03695	Atopobium parvulum	>>|>>	ATP-dependent Clp protease ATP-binding subunit ClpB	1.4176	7.63014	>>	>>	Brite Hierarchies	Protein families: genetic information processing	Chaperones and folding catalysts	clpB; ATP-dependent Clp protease ATP-binding subunit ClpB	Shared	6.21255	Shared
apv:Apar_0104	K13993	Atopobium parvulum	>>|>>	HSP20 family protein	1.28233	7.0565	>>	>>	Brite Hierarchies	Protein families: genetic information processing	Chaperones and folding catalysts	HSP20; HSP20 family protein	Shared	5.77417	Shared
apv:Apar_0106	K04075	Atopobium parvulum	>|>>	tRNA(Ile)-lysidine synthase [EC:6.3.4.19]	1.85927	36.5751	>	>>	Brite Hierarchies	Protein families: genetic information processing	Transfer RNA biogenesis	tilS, mesJ; tRNA(Ile)-lysidine synthase [EC:6.3.4.19]	Hisp Only	34.7158	Hisp Only
apv:Apar_0111	K00796	Atopobium parvulum	>|>>	dihydropteroate synthase [EC:2.5.1.15]	0.142911	2.10756	>	>>	Metabolism	Metabolism of cofactors and vitamins	Folate biosynthesis	folP; dihydropteroate synthase [EC:2.5.1.15]	Hisp Only	1.96465	Hisp Only
apv:Apar_0114	K02909	Atopobium parvulum	>|>>	large subunit ribosomal protein L31	0.267186	2.32713	>	>>	Genetic Information Processing	Translation	Ribosome	RP-L31, rpmE; large subunit ribosomal protein L31	Hisp Only	2.05995	Hisp Only
apv:Apar_0115	K02343	Atopobium parvulum	>|>>	DNA polymerase III subunit gamma/tau [EC:2.7.7.7]	0.0145457	4.07224	>	>>	Brite Hierarchies	Protein families: genetic information processing	DNA repair and recombination proteins	dnaX; DNA polymerase III subunit gamma/tau [EC:2.7.7.7]	Hisp Only	4.0577	Hisp Only
apv:Apar_0116	K09747	Atopobium parvulum	<|>>	uncharacterized protein	-0.251372	17.7894	<	>>	Not Included in Pathway or Brite	Other	Other	ebfC; nucleoid-associated protein EbfC	Hisp Only	18.0408	Hisp Only
apv:Apar_0117	K06187	Atopobium parvulum	>|>>	recombination protein RecR	0.068101	21.4983	>	>>	Brite Hierarchies	Protein families: genetic information processing	DNA repair and recombination proteins	recR; recombination protein RecR	Hisp Only	21.4302	Hisp Only
apv:Apar_0121	K03575	Atopobium parvulum	>|>>	A/G-specific adenine glycosylase [EC:3.2.2.31]	0.201676	21.5661	>	>>	Brite Hierarchies	Protein families: genetic information processing	DNA repair and recombination proteins	mutY; A/G-specific adenine glycosylase [EC:3.2.2.31]	Hisp Only	21.3644	Hisp Only
apv:Apar_0126	K02499	Atopobium parvulum	>|>>	tetrapyrrole methylase family protein / MazG family protein	0.30206	19.5274	>	>>	Brite Hierarchies	Protein families: genetic information processing	Chromosome and associated proteins	yabN; tetrapyrrole methylase family protein / MazG family protein	Hisp Only	19.2253	Hisp Only
apv:Apar_0128	K01524	Atopobium parvulum	>|>>	exopolyphosphatase / guanosine-5'-triphosphate,3'-diphosphate pyrophosphatase [EC:3.6.1.11 3.6.1.40]	1.66778	22.7206	>	>>	Metabolism	Nucleotide metabolism	Purine metabolism	ppx-gppA; exopolyphosphatase / guanosine-5'-triphosphate,3'-diphosphate pyrophosphatase [EC:3.6.1.11 3.6.1.40]	Hisp Only	21.0528	Hisp Only
apv:Apar_0129	K00615	Atopobium parvulum	>|>>	transketolase [EC:2.2.1.1]	0.841079	25.6165	>	>>	Metabolism	Carbohydrate metabolism	Pentose phosphate pathway	E2.2.1.1, tktA, tktB; transketolase [EC:2.2.1.1]	Hisp Only	24.7755	Hisp Only
apv:Apar_0134	K01619	Atopobium parvulum	>|>>	deoxyribose-phosphate aldolase [EC:4.1.2.4]	1.25891	2.5985	>	>>	Metabolism	Carbohydrate metabolism	Pentose phosphate pathway	deoC, DERA; deoxyribose-phosphate aldolase [EC:4.1.2.4]	Hisp Only	1.33959	Hisp Only
apv:Apar_0137	K10914	Atopobium parvulum	<|>>	CRP/FNR family transcriptional regulator, cyclic AMP receptor protein	-0.603296	7.55884	<	>>	Brite Hierarchies	Protein families: genetic information processing	Transcription factors	crp; CRP/FNR family transcriptional regulator, cyclic AMP receptor protein	Hisp Only	8.16213	Hisp Only
apv:Apar_0139	K16328	Atopobium parvulum	<|>>	pseudouridine kinase [EC:2.7.1.83]	-0.470148	5.78985	<	>>	Metabolism	Nucleotide metabolism	Pyrimidine metabolism	psuK; pseudouridine kinase [EC:2.7.1.83]	Hisp Only	6.26	Hisp Only
apv:Apar_0142	K07335	Atopobium parvulum	>|>>	basic membrane protein A and related proteins	0.667873	10.7024	>	>>	Brite Hierarchies	Protein families: signaling, cellular processes	Transporters	bmpA, bmpB, tmpC; basic membrane protein A and related proteins	Hisp Only	10.0345	Hisp Only
apv:Apar_0144	K23535	Atopobium parvulum	>|>>	general nucleoside transport system permease protein	0.861043	19.1639	>	>>	Brite Hierarchies	Protein families: signaling, cellular processes	Transporters	nupB; general nucleoside transport system permease protein	Hisp Only	18.3028	Hisp Only
apv:Apar_0147	K00756	Atopobium parvulum	>|>>	pyrimidine-nucleoside phosphorylase [EC:2.4.2.2]	0.896899	32.3137	>	>>	Metabolism	Nucleotide metabolism	Pyrimidine metabolism	pdp; pyrimidine-nucleoside phosphorylase [EC:2.4.2.2]	Hisp Only	31.4168	Hisp Only
apv:Apar_0150	K03604	Atopobium parvulum	>>|>>	LacI family transcriptional regulator, purine nucleotide synthesis repressor	2.00523	26.3051	>>	>>	Brite Hierarchies	Protein families: genetic information processing	Transcription factors	purR; LacI family transcriptional regulator, purine nucleotide synthesis repressor	Shared	24.2999	Shared
apv:Apar_0151	K02774	Atopobium parvulum	>|>>	galactitol PTS system EIIB component [EC:2.7.1.200]	0.319703	9.94029	>	>>	Brite Hierarchies	Protein families: signaling, cellular processes	Transporters	gatB, sgcB; galactitol PTS system EIIB component [EC:2.7.1.200]	Hisp Only	9.62059	Hisp Only
apv:Apar_0152	K02775	Atopobium parvulum	>|>>	galactitol PTS system EIIC component	0.290366	2.29148	>	>>	Brite Hierarchies	Protein families: signaling, cellular processes	Transporters	gatC, sgcC; galactitol PTS system EIIC component	Hisp Only	2.00111	Hisp Only
apv:Apar_0154	K02773	Atopobium parvulum	>>|>>	galactitol PTS system EIIA component [EC:2.7.1.200]	3.51846	26.0621	>>	>>	Brite Hierarchies	Protein families: signaling, cellular processes	Transporters	gatA, sgcA; galactitol PTS system EIIA component [EC:2.7.1.200]	Shared	22.5437	Shared
apv:Apar_0155	K01258	Atopobium parvulum	>>|>>	tripeptide aminopeptidase [EC:3.4.11.4]	2.24773	9.73124	>>	>>	Brite Hierarchies	Protein families: metabolism	Peptidases and inhibitors	pepT; tripeptide aminopeptidase [EC:3.4.11.4]	Shared	7.48351	Shared
apv:Apar_0159	K02565	Atopobium parvulum	<|>>	N-acetylglucosamine repressor	-0.569626	15.9235	<	>>	Brite Hierarchies	Protein families: genetic information processing	Transcription factors	nagC; N-acetylglucosamine repressor	Hisp Only	16.4932	Hisp Only
apv:Apar_0169	K00919	Atopobium parvulum	>|>>	4-diphosphocytidyl-2-C-methyl-D-erythritol kinase [EC:2.7.1.148]	0.837328	30.9387	>	>>	Metabolism	Metabolism of terpenoids and polyketides	Terpenoid backbone biosynthesis	ispE; 4-diphosphocytidyl-2-C-methyl-D-erythritol kinase [EC:2.7.1.148]	Hisp Only	30.1014	Hisp Only
apv:Apar_0170	K03475	Atopobium parvulum	>|>>	ascorbate PTS system EIIC component	0.896588	19.9852	>	>>	Brite Hierarchies	Protein families: signaling, cellular processes	Transporters	ulaA, sgaT; ascorbate PTS system EIIC component	Hisp Only	19.0886	Hisp Only
apv:Apar_0174	K00022	Atopobium parvulum	>|>>	3-hydroxyacyl-CoA dehydrogenase [EC:1.1.1.35]	1.12457	19.8515	>	>>	Metabolism	Carbohydrate metabolism	Butanoate metabolism	HADH; 3-hydroxyacyl-CoA dehydrogenase [EC:1.1.1.35]	Hisp Only	18.7269	Hisp Only
apv:Apar_0182	K01950	Atopobium parvulum	>|>>	NAD+ synthase (glutamine-hydrolysing) [EC:6.3.5.1]	0.649459	25.8352	>	>>	Metabolism	Metabolism of cofactors and vitamins	Nicotinate and nicotinamide metabolism	E6.3.5.1, NADSYN1, QNS1, nadE; NAD+ synthase (glutamine-hydrolysing) [EC:6.3.5.1]	Hisp Only	25.1858	Hisp Only
apv:Apar_0183	K04078	Atopobium parvulum	>|>>	chaperonin GroES	0.2746	19.7031	>	>>	Brite Hierarchies	Protein families: genetic information processing	Chaperones and folding catalysts	groES, HSPE1; chaperonin GroES	Hisp Only	19.4285	Hisp Only
apv:Apar_0184	K04077	Atopobium parvulum	>|>>	chaperonin GroEL	0.591035	4.11239	>	>>	Brite Hierarchies	Protein families: genetic information processing	Chaperones and folding catalysts	groEL, HSPD1; chaperonin GroEL [EC:5.6.1.7]	Hisp Only	3.52136	Hisp Only
apv:Apar_0186	K06942	Atopobium parvulum	>|>>	ribosome-binding ATPase	0.570088	25.4082	>	>>	Brite Hierarchies	Protein families: genetic information processing	Ribosome biogenesis	ychF; ribosome-binding ATPase	Hisp Only	24.8382	Hisp Only
apv:Apar_0187	K01005	Atopobium parvulum	>|>>	polyisoprenyl-teichoic acid--peptidoglycan teichoic acid transferase [EC:2.7.8.-]	0.823944	4.86789	>	>>	Metabolism	Glycan biosynthesis and metabolism	Teichoic acid biosynthesis	tagT_U_V; polyisoprenyl-teichoic acid--peptidoglycan teichoic acid transferase [EC:2.7.8.-]	Hisp Only	4.04394	Hisp Only
apv:Apar_0208	K00820	Atopobium parvulum	>>|>>	glutamine---fructose-6-phosphate transaminase (isomerizing) [EC:2.6.1.16]	1.34561	5.69752	>>	>>	Brite Hierarchies	Protein families: metabolism	Peptidases and inhibitors	glmS, GFPT; glutamine---fructose-6-phosphate transaminase (isomerizing) [EC:2.6.1.16]	Shared	4.35191	Shared
apv:Apar_0211	K18231	Atopobium parvulum	>|>>	macrolide transport system ATP-binding/permease protein	0.104189	26.1905	>	>>	Brite Hierarchies	Protein families: signaling, cellular processes	Transporters	msr, vmlR; macrolide transport system ATP-binding/permease protein	Hisp Only	26.0863	Hisp Only
apv:Apar_0229	K02003	Atopobium parvulum	>|>>	putative ABC transport system ATP-binding protein	0.646315	24.094	>	>>	Brite Hierarchies	Protein families: signaling, cellular processes	Transporters	ABC.CD.A; putative ABC transport system ATP-binding protein	Hisp Only	23.4477	Hisp Only
apv:Apar_0233	K01439	Atopobium parvulum	>|>>	succinyl-diaminopimelate desuccinylase [EC:3.5.1.18]	0.0335638	20.5963	>	>>	Brite Hierarchies	Protein families: metabolism	Peptidases and inhibitors	dapE; succinyl-diaminopimelate desuccinylase [EC:3.5.1.18]	Hisp Only	20.5627	Hisp Only
apv:Apar_0237	K12527	Atopobium parvulum	>|>>	putative selenate reductase [EC:1.97.1.9]	0.312829	4.52951	>	>>	Metabolism	Metabolism of other amino acids	Selenocompound metabolism	ygfK; putative selenate reductase [EC:1.97.1.9]	Hisp Only	4.21668	Hisp Only
apv:Apar_0239	K01751	Atopobium parvulum	>|>>	diaminopropionate ammonia-lyase [EC:4.3.1.15]	0.980942	32.9715	>	>>	Not Included in Pathway or Brite	Other	Other	E4.3.1.15; diaminopropionate ammonia-lyase [EC:4.3.1.15]	Hisp Only	31.9906	Hisp Only
[truncated: 17,804 more rows]
